# Supplementary material for: A review of tangle-veined flies (Nemestrinidae, Diptera) in Egypt
Source: Zookeys. 2021 Nov 16;1071:11–42. doi: 10.3897/zookeys.1071.70743 (PMC8610966; doi:10.3897/zookeys.1071.70743)
Supplement: XML Treatment for Nemestrinus [file zookeys.1071.70743-treatment1.xml]

<!DOCTYPE tp:taxon-treatment
  PUBLIC "-//TaxonX//DTD Taxonomic Treatment Publishing DTD v0 20100105//EN" "tax-treatment-NSO.dtd">
<tp:taxon-treatment xmlns:tp="http://www.plazi.org/taxpub"><tp:treatment-meta><kwd-group><label>Taxon classification</label><kwd>
              <named-content content-type="kingdom">Animalia</named-content>
            </kwd><kwd>
              <named-content content-type="order">Diptera</named-content>
            </kwd><kwd>
              <named-content content-type="family">Nemestrinidae</named-content>
            </kwd></kwd-group><mixed-citation publication-type="journal"><person-group><name><surname>El-Hashash</surname><given-names>Arafa Elsayed</given-names></name><name><surname>Badrawy</surname><given-names>Haitham Badrawy Mousa</given-names></name><name><surname>Ibrahim</surname><given-names>Ayman Mohyie-Eldin</given-names></name></person-group><article-title>A review of tangle-veined flies (<tp:taxon-name><tp:taxon-name-part taxon-name-part-type="family">Nemestrinidae</tp:taxon-name-part></tp:taxon-name>, <tp:taxon-name><tp:taxon-name-part taxon-name-part-type="order">Diptera</tp:taxon-name-part></tp:taxon-name>) in Egypt</article-title><source>Zookeys</source><day>16</day><month>11</month><year>2021</year><volume>1071</volume><fpage>11</fpage><lpage>42</lpage><pub-id pub-id-type="doi">10.3897/zookeys.1071.70743</pub-id></mixed-citation></tp:treatment-meta><tp:nomenclature><tp:taxon-name>
            <object-id xmlns:xlink="http://www.w3.org/1999/xlink" content-type="arpha" xlink:type="simple">694F9D03-4D8D-55D9-9F49-3B9453F61225</object-id>
            <tp:taxon-name-part taxon-name-part-type="genus" reg="Nemestrinus">Nemestrinus</tp:taxon-name-part>
          </tp:taxon-name><tp:nomenclature-citation-list><tp:nomenclature-citation><tp:taxon-name>
                <tp:taxon-name-part taxon-name-part-type="genus" reg="Nemestrinus">Nemestrinus</tp:taxon-name-part>
              </tp:taxon-name><comment>Latreille, 1802: 437. Type species: <tp:taxon-name><tp:taxon-name-part taxon-name-part-type="genus" reg="Nemestrinus">Nemestrinus</tp:taxon-name-part><tp:taxon-name-part taxon-name-part-type="species" reg="reticulatus">reticulatus</tp:taxon-name-part></tp:taxon-name> Latreille, 1802: 437.</comment></tp:nomenclature-citation><tp:nomenclature-citation><tp:taxon-name>
                <tp:taxon-name-part taxon-name-part-type="genus" reg="Rhynchocephalus">Rhynchocephalus</tp:taxon-name-part>
              </tp:taxon-name><comment>Fischer, 1806: 219–220.</comment></tp:nomenclature-citation><tp:nomenclature-citation><tp:taxon-name>
                <tp:taxon-name-part taxon-name-part-type="genus" reg="Andrenomyia">Andrenomyia</tp:taxon-name-part>
              </tp:taxon-name><comment>Rondani, 1850: 189.</comment></tp:nomenclature-citation><tp:nomenclature-citation><tp:taxon-name>
                <tp:taxon-name-part taxon-name-part-type="genus" reg="Heminemestrinus">Heminemestrinus</tp:taxon-name-part>
              </tp:taxon-name><comment>Bequaert, 1932: 21.</comment></tp:nomenclature-citation><tp:nomenclature-citation><tp:taxon-name>
                <tp:taxon-name-part taxon-name-part-type="genus" reg="Symmictoides">Symmictoides</tp:taxon-name-part>
              </tp:taxon-name><comment>Bequaert, 1932: 105.</comment></tp:nomenclature-citation><tp:nomenclature-citation><tp:taxon-name>
                <tp:taxon-name-part taxon-name-part-type="genus" reg="Nemestrellus">Nemestrellus</tp:taxon-name-part>
              </tp:taxon-name><comment>Sack, 1933: 7.</comment></tp:nomenclature-citation><tp:nomenclature-citation><tp:taxon-name>
                <tp:taxon-name-part taxon-name-part-type="genus" reg="Nemestrina">Nemestrina</tp:taxon-name-part>
              </tp:taxon-name><comment>Rondani, 1850: 189, 197: incorrect subsequent spelling of <tp:taxon-name><tp:taxon-name-part taxon-name-part-type="genus" reg="Nemestrinus">Nemestrinus</tp:taxon-name-part></tp:taxon-name> Latreille, 1802 or subsequent usage of <tp:taxon-name><tp:taxon-name-part taxon-name-part-type="genus" reg="Nemestrina">Nemestrina</tp:taxon-name-part></tp:taxon-name> Blanchard, 1845: 468.</comment></tp:nomenclature-citation></tp:nomenclature-citation-list></tp:nomenclature><tp:treatment-sec sec-type="remarks" id="SECID0EDLAE"><title>Remarks.</title><p> Currently there are six species the Egyptian fauna (<italic><tp:taxon-name><tp:taxon-name-part taxon-name-part-type="genus" reg="Nemestrinus">N.</tp:taxon-name-part><tp:taxon-name-part taxon-name-part-type="species" reg="aegyptiacus">aegyptiacus</tp:taxon-name-part></tp:taxon-name></italic>, <italic><tp:taxon-name><tp:taxon-name-part taxon-name-part-type="genus" reg="Nemestrinus">N.</tp:taxon-name-part><tp:taxon-name-part taxon-name-part-type="species" reg="ater">ater</tp:taxon-name-part></tp:taxon-name></italic>, <italic><tp:taxon-name><tp:taxon-name-part taxon-name-part-type="genus" reg="Nemestrinus">N.</tp:taxon-name-part><tp:taxon-name-part taxon-name-part-type="species" reg="exalbidus">exalbidus</tp:taxon-name-part></tp:taxon-name></italic>, <italic><tp:taxon-name><tp:taxon-name-part taxon-name-part-type="genus" reg="Nemestrinus">N.</tp:taxon-name-part><tp:taxon-name-part taxon-name-part-type="species" reg="fasciatus">fasciatus</tp:taxon-name-part></tp:taxon-name></italic>, N. <italic><tp:taxon-name><tp:taxon-name-part taxon-name-part-type="genus" reg="Nemestrinus"/><tp:taxon-name-part taxon-name-part-type="species" reg="reticulatus">reticulatus</tp:taxon-name-part></tp:taxon-name></italic>, and <italic><tp:taxon-name><tp:taxon-name-part taxon-name-part-type="genus" reg="Nemestrinus">N.</tp:taxon-name-part><tp:taxon-name-part taxon-name-part-type="species" reg="rufipes">rufipes</tp:taxon-name-part></tp:taxon-name></italic>). The type specimens of <italic><tp:taxon-name><tp:taxon-name-part taxon-name-part-type="genus" reg="Nemestrinus">N.</tp:taxon-name-part><tp:taxon-name-part taxon-name-part-type="species" reg="jullieni">jullieni</tp:taxon-name-part></tp:taxon-name></italic> deposited in <named-content xmlns:xlink="http://www.w3.org/1999/xlink" content-type="dwc:institutional_code" xlink:type="simple">ESEC</named-content> have been destroyed by dermestid beetles and the types of the species <italic><tp:taxon-name><tp:taxon-name-part taxon-name-part-type="genus" reg="Nemestrinus">N.</tp:taxon-name-part><tp:taxon-name-part taxon-name-part-type="species" reg="aegyptiacus">aegyptiacus</tp:taxon-name-part></tp:taxon-name></italic> and <italic><tp:taxon-name><tp:taxon-name-part taxon-name-part-type="genus" reg="Nemestrinus">N.</tp:taxon-name-part><tp:taxon-name-part taxon-name-part-type="species" reg="rufipes">rufipes</tp:taxon-name-part></tp:taxon-name></italic> and the type of latter’s synonym <italic><tp:taxon-name><tp:taxon-name-part taxon-name-part-type="genus" reg="Nemestrinus">N.</tp:taxon-name-part><tp:taxon-name-part taxon-name-part-type="species" reg="lateralis">lateralis</tp:taxon-name-part></tp:taxon-name></italic> are deposited in <abbrev xmlns:xlink="http://www.w3.org/1999/xlink" content-type="institution" xlink:title="Museum für Naturkunde, Germany, Berlin" id="ABBRID0E2OAE" xlink:type="simple">ZMHB</abbrev>.</p><p>Three species (<italic><tp:taxon-name><tp:taxon-name-part taxon-name-part-type="genus" reg="Nemestrinus">N.</tp:taxon-name-part><tp:taxon-name-part taxon-name-part-type="species" reg="caucasicus">caucasicus</tp:taxon-name-part></tp:taxon-name><tp:taxon-name><tp:taxon-name-part taxon-name-part-type="genus" reg="Nemestrinus">N.</tp:taxon-name-part><tp:taxon-name-part taxon-name-part-type="species" reg="pallipes">pallipes</tp:taxon-name-part></tp:taxon-name></italic>, and <italic><tp:taxon-name><tp:taxon-name-part taxon-name-part-type="genus" reg="Nemestrinus">N.</tp:taxon-name-part><tp:taxon-name-part taxon-name-part-type="species" reg="persicus">persicus</tp:taxon-name-part></tp:taxon-name></italic>) have been treated as doubtful since there is no evidence of their occurrence in Egypt. This is based on their known distributions as listed in the world catalogue by <xref ref-type="bibr" rid="B3">Bernardi (1973)</xref>, the Palaearctic catalogue by <xref ref-type="bibr" rid="B26">Richter (1988)</xref>, and the Systema Dipterorum (<xref ref-type="bibr" rid="B32">Thompson and Pape 2021</xref>). Additionally, the type localities of <italic><tp:taxon-name><tp:taxon-name-part taxon-name-part-type="genus" reg="Nemestrinus">N.</tp:taxon-name-part><tp:taxon-name-part taxon-name-part-type="species" reg="caucasicus">caucasicus</tp:taxon-name-part></tp:taxon-name></italic> and <italic><tp:taxon-name><tp:taxon-name-part taxon-name-part-type="genus" reg="Nemestrinus">N.</tp:taxon-name-part><tp:taxon-name-part taxon-name-part-type="species" reg="persicus">persicus</tp:taxon-name-part></tp:taxon-name></italic> are in the Caucasus, Iran, and Jaffa (Israel) respectively, not in Egypt.</p></tp:treatment-sec><ref-list><ref id="B3"><mixed-citation xmlns:xlink="http://www.w3.org/1999/xlink" xlink:type="simple"><person-group><name name-style="western"><surname>Bernardi</surname><given-names>N</given-names></name></person-group> (<year>1973</year>) <article-title>The genera of the Family <tp:taxon-name><tp:taxon-name-part taxon-name-part-type="family">Nemestrinidae</tp:taxon-name-part></tp:taxon-name> (<tp:taxon-name><tp:taxon-name-part taxon-name-part-type="order">Diptera</tp:taxon-name-part></tp:taxon-name>: <tp:taxon-name><tp:taxon-name-part taxon-name-part-type="suborder">Brachycera</tp:taxon-name-part></tp:taxon-name>).</article-title><source>Arquivos de Zoologia</source><volume>24</volume>(<issue>4</issue>): <fpage>211</fpage>–<lpage>318</lpage>. <ext-link xlink:type="simple" ext-link-type="doi" xlink:href="10.11606/issn.2176-7793.v24i4p211-318">https://doi.org/10.11606/issn.2176-7793.v24i4p211-318</ext-link></mixed-citation></ref><ref id="B26"><mixed-citation xmlns:xlink="http://www.w3.org/1999/xlink" xlink:type="simple"><person-group><name name-style="western"><surname>Richter</surname><given-names>VA</given-names></name></person-group> (<year>1988</year>) <article-title>Family <tp:taxon-name><tp:taxon-name-part taxon-name-part-type="family">Nemestrinidae</tp:taxon-name-part></tp:taxon-name>.</article-title> In: <person-group><name name-style="western"><surname>Soós</surname><given-names>Á</given-names></name></person-group>. <issue-title>&amp; Papp, L. (eds.</issue-title><source>), Catalogue of Palaearctic <tp:taxon-name><tp:taxon-name-part taxon-name-part-type="order">Diptera</tp:taxon-name-part></tp:taxon-name></source><volume>5</volume>: <fpage>171</fpage>–<lpage>181</lpage>.</mixed-citation></ref><ref id="B32"><mixed-citation xmlns:xlink="http://www.w3.org/1999/xlink" xlink:type="simple"><person-group><name name-style="western"><surname>Thompson</surname><given-names>FC</given-names></name><name name-style="western"><surname>Pape</surname><given-names>T</given-names></name></person-group> (<year>2021</year>) Systema Dipterorum. <ext-link xlink:type="simple" ext-link-type="uri" xlink:href="http://www.diptera.org/">http://www.diptera.org/</ext-link> [accessed August 2021]</mixed-citation></ref></ref-list></tp:taxon-treatment>
