# Supplementary material for: A review of tangle-veined flies (Nemestrinidae, Diptera) in Egypt
Source: Zookeys. 2021 Nov 16;1071:11–42. doi: 10.3897/zookeys.1071.70743 (PMC8610966; doi:10.3897/zookeys.1071.70743)
Supplement: XML Treatment for Nemestrinus aegyptiacus [file zookeys.1071.70743-treatment2.xml]

<!DOCTYPE tp:taxon-treatment
  PUBLIC "-//TaxonX//DTD Taxonomic Treatment Publishing DTD v0 20100105//EN" "tax-treatment-NSO.dtd">
<tp:taxon-treatment xmlns:tp="http://www.plazi.org/taxpub"><tp:treatment-meta><kwd-group><label>Taxon classification</label><kwd>
              <named-content content-type="kingdom">Animalia</named-content>
            </kwd><kwd>
              <named-content content-type="order">Diptera</named-content>
            </kwd><kwd>
              <named-content content-type="family">Nemestrinidae</named-content>
            </kwd></kwd-group><mixed-citation publication-type="journal"><person-group><name><surname>El-Hashash</surname><given-names>Arafa Elsayed</given-names></name><name><surname>Badrawy</surname><given-names>Haitham Badrawy Mousa</given-names></name><name><surname>Ibrahim</surname><given-names>Ayman Mohyie-Eldin</given-names></name></person-group><article-title>A review of tangle-veined flies (<tp:taxon-name><tp:taxon-name-part taxon-name-part-type="family">Nemestrinidae</tp:taxon-name-part></tp:taxon-name>, <tp:taxon-name><tp:taxon-name-part taxon-name-part-type="order">Diptera</tp:taxon-name-part></tp:taxon-name>) in Egypt</article-title><source>Zookeys</source><day>16</day><month>11</month><year>2021</year><volume>1071</volume><fpage>11</fpage><lpage>42</lpage><pub-id pub-id-type="doi">10.3897/zookeys.1071.70743</pub-id></mixed-citation></tp:treatment-meta><tp:nomenclature><tp:taxon-name>
            <object-id xmlns:xlink="http://www.w3.org/1999/xlink" content-type="arpha" xlink:type="simple">0EEB72E0-CDFF-5F6C-9304-805465207152</object-id>
            <tp:taxon-name-part taxon-name-part-type="genus" reg="Nemestrinus">Nemestrinus</tp:taxon-name-part>
            <tp:taxon-name-part taxon-name-part-type="species" reg="aegyptiacus">aegyptiacus</tp:taxon-name-part>
          </tp:taxon-name><tp:taxon-authority>Wiedemann, 1828</tp:taxon-authority><xref ref-type="fig" rid="F1">Figures 1</xref><xref ref-type="fig" rid="F4">, 4–13</xref><xref ref-type="fig" rid="F5">, 14–22</xref><tp:nomenclature-citation-list><tp:nomenclature-citation><tp:taxon-name>
                <tp:taxon-name-part taxon-name-part-type="genus" reg="Nemestrinus">Nemestrinus</tp:taxon-name-part>
                <tp:taxon-name-part taxon-name-part-type="species" reg="aegyptiacus">aegyptiacus</tp:taxon-name-part>
              </tp:taxon-name><comment>Wiedemann, 1828: 249.</comment></tp:nomenclature-citation><tp:nomenclature-citation><tp:taxon-name>
                <tp:taxon-name-part taxon-name-part-type="genus" reg="Nemestrinus">Nemestrinus</tp:taxon-name-part>
                <tp:taxon-name-part taxon-name-part-type="species" reg="tripolitana">tripolitana</tp:taxon-name-part>
              </tp:taxon-name><comment>Lichtwardt, 1907: 443.</comment></tp:nomenclature-citation><tp:nomenclature-citation><tp:taxon-name>
                <tp:taxon-name-part taxon-name-part-type="genus" reg="Nemestrinus">Nemestrinus</tp:taxon-name-part>
                <tp:taxon-name-part taxon-name-part-type="species" reg="jullieni">jullieni</tp:taxon-name-part>
              </tp:taxon-name><comment>Efflatoun, 1925: 357.</comment></tp:nomenclature-citation></tp:nomenclature-citation-list></tp:nomenclature><tp:treatment-sec sec-type="type material" id="SECID0ER5AE"><title>Type material.</title><p><italic><tp:taxon-name><tp:taxon-name-part taxon-name-part-type="genus" reg="Nemestrinus">Nemestrinus</tp:taxon-name-part><tp:taxon-name-part taxon-name-part-type="species" reg="aegyptiacus">aegyptiacus</tp:taxon-name-part></tp:taxon-name></italic>: Syntype female, without date, Egypt (<abbrev xmlns:xlink="http://www.w3.org/1999/xlink" content-type="institution" xlink:title="Museum für Naturkunde, Germany, Berlin" id="ABBRID0EC6AE" xlink:type="simple">ZMHB</abbrev>) (pers. comm., Mr. Sven Marotzke). <italic><tp:taxon-name><tp:taxon-name-part taxon-name-part-type="genus" reg="Nemestrinus">Nemestrinus</tp:taxon-name-part><tp:taxon-name-part taxon-name-part-type="species" reg="jullieni">jullieni</tp:taxon-name-part></tp:taxon-name></italic>: Type W. Hoff <named-content xmlns:xlink="http://www.w3.org/1999/xlink" content-type="dwc:verbatimCoordinates" xlink:type="simple"><named-content content-type="geo-json" specific-use="{&#34;type&#34;:&#34;Point&#34;,&#34;coordinates&#34;:[31.311722,29.884056]}" id="NCID0EV6AE" xlink:type="simple">29°53'02.6"N, 31°18'42.2"E</named-content></named-content> , 15.iii.1922, Helwan <named-content xmlns:xlink="http://www.w3.org/1999/xlink" content-type="dwc:verbatimCoordinates" xlink:type="simple"><named-content content-type="geo-json" specific-use="{&#34;type&#34;:&#34;Point&#34;,&#34;coordinates&#34;:[31.318056,29.843778]}" id="NCID0E46AE" xlink:type="simple">29°50'37.6"N, 31°19'05.0"E</named-content></named-content> , 20.iii.1925; Lectotype male “W. Hoff <named-content xmlns:xlink="http://www.w3.org/1999/xlink" content-type="dwc:verbatimCoordinates" xlink:type="simple"><named-content content-type="geo-json" specific-use="{&#34;type&#34;:&#34;Point&#34;,&#34;coordinates&#34;:[31.311722,29.884056]}" id="NCID0EGAAG" xlink:type="simple">29°53'02.6"N 31°18'42.2"E</named-content></named-content>, 23.iii.1922”, Egypt (formerly <named-content xmlns:xlink="http://www.w3.org/1999/xlink" content-type="dwc:institutional_code" xlink:type="simple">ESEC</named-content>, destroyed by dermestid beetles).</p></tp:treatment-sec><tp:treatment-sec sec-type="material" id="SECID0EQAAG"><title>Specimens examined.</title><p><italic><tp:taxon-name><tp:taxon-name-part taxon-name-part-type="genus" reg="Nemestrinus">N.</tp:taxon-name-part><tp:taxon-name-part taxon-name-part-type="species" reg="aegyptiacus">aegyptiacus</tp:taxon-name-part></tp:taxon-name></italic>: Burg El-Arab <named-content xmlns:xlink="http://www.w3.org/1999/xlink" content-type="dwc:verbatimCoordinates" xlink:type="simple"><named-content content-type="geo-json" specific-use="{&#34;type&#34;:&#34;Point&#34;,&#34;coordinates&#34;:[29.553806,30.903528]}" id="NCID0EEBAG" xlink:type="simple">30°54'12.7"N, 29°33'13.7"E</named-content></named-content>, 25.iii.1927 (1 f#), 25.iii.1934 (1 m#); Helwan <named-content xmlns:xlink="http://www.w3.org/1999/xlink" content-type="dwc:verbatimCoordinates" xlink:type="simple"><named-content content-type="geo-json" specific-use="{&#34;type&#34;:&#34;Point&#34;,&#34;coordinates&#34;:[31.318056,29.843778]}" id="NCID0EMBAG" xlink:type="simple">29°50'37.6"N, 31°19'05.0"E</named-content></named-content>, 17.iii.1934 (1 f#), 16.iii.1935 (1 f#); W. dar El Maskhara <named-content xmlns:xlink="http://www.w3.org/1999/xlink" content-type="dwc:verbatimCoordinates" xlink:type="simple"><named-content content-type="geo-json" specific-use="{&#34;type&#34;:&#34;Point&#34;,&#34;coordinates&#34;:[31.416639,29.784139]}" id="NCID0EUBAG" xlink:type="simple">29°47'02.9"N, 31°24'59.9"E</named-content></named-content> , 11.iv.1927 (1 f#); W. Garawi <named-content xmlns:xlink="http://www.w3.org/1999/xlink" content-type="dwc:verbatimCoordinates" xlink:type="simple"><named-content content-type="geo-json" specific-use="{&#34;type&#34;:&#34;Point&#34;,&#34;coordinates&#34;:[31.431917,29.795528]}" id="NCID0E3BAG" xlink:type="simple">29°47'43.9"N 31°25'54.9"E</named-content></named-content>, 22.iii.1930 (1 f#), 31.iii.1930 (1 m#); W. Hoff <named-content xmlns:xlink="http://www.w3.org/1999/xlink" content-type="dwc:verbatimCoordinates" xlink:type="simple"><named-content content-type="geo-json" specific-use="{&#34;type&#34;:&#34;Point&#34;,&#34;coordinates&#34;:[31.311722,29.884056]}" id="NCID0EECAG" xlink:type="simple">29°53'02.6"N, 31°18'42.2"E</named-content></named-content>, 10.iii.1930 (2 m#) (<abbrev xmlns:xlink="http://www.w3.org/1999/xlink" content-type="institution" xlink:title="Faculty of Agriculture, Alfieri, Al Azhar University" id="ABBRID0EJCAG" xlink:type="simple">AZUC</abbrev>); Abu Rawash <named-content xmlns:xlink="http://www.w3.org/1999/xlink" content-type="dwc:verbatimCoordinates" xlink:type="simple"><named-content content-type="geo-json" specific-use="{&#34;type&#34;:&#34;Point&#34;,&#34;coordinates&#34;:[31.199917,30.075194]}" id="NCID0ERCAG" xlink:type="simple">30°04'30.7"N, 31°11'59.7"E</named-content></named-content>, 7.iii.1955 (9 m#), 8.iii.1955 (3 m# &amp; 1 f#), 13.iii.1955 (4 m# &amp; 3 f#), 17.iii.1955 (5 m# &amp; 4 f#), 20.iii.1955 (2 m# &amp; 5 f#); Giza <named-content xmlns:xlink="http://www.w3.org/1999/xlink" content-type="dwc:verbatimCoordinates" xlink:type="simple"><named-content content-type="geo-json" specific-use="{&#34;type&#34;:&#34;Point&#34;,&#34;coordinates&#34;:[31.192056,30.011111]}" id="NCID0EZCAG" xlink:type="simple">30°00'40.0"N, 31°11'31.4"E</named-content></named-content>, 22.iii.1954 (1 m#), 17.v.1955 (1 m#); Helwan <named-content xmlns:xlink="http://www.w3.org/1999/xlink" content-type="dwc:verbatimCoordinates" xlink:type="simple"><named-content content-type="geo-json" specific-use="{&#34;type&#34;:&#34;Point&#34;,&#34;coordinates&#34;:[31.318056,29.843778]}" id="NCID0EBDAG" xlink:type="simple">29°50'37.6"N, 31°19'05.0"E</named-content></named-content>, 17.iii.1934 (1 m#), 20.iii.1934 (1 m#), 3.iv.1934 (1 f#); Ogret El-Sheik <named-content xmlns:xlink="http://www.w3.org/1999/xlink" content-type="dwc:verbatimCoordinates" xlink:type="simple"><named-content content-type="geo-json" specific-use="{&#34;type&#34;:&#34;Point&#34;,&#34;coordinates&#34;:[31.307722,29.880583]}" id="NCID0EJDAG" xlink:type="simple">29°52'50.1"N, 31°18'27.8"E</named-content></named-content> , 25.ii.1927 (1 m#); W. Garawi <named-content xmlns:xlink="http://www.w3.org/1999/xlink" content-type="dwc:verbatimCoordinates" xlink:type="simple"><named-content content-type="geo-json" specific-use="{&#34;type&#34;:&#34;Point&#34;,&#34;coordinates&#34;:[31.431917,29.795528]}" id="NCID0ERDAG" xlink:type="simple">29°47'43.9"N 31°25'54.9"E</named-content></named-content>, 25.iii.1932 (1 f#); W. Rishrash <named-content xmlns:xlink="http://www.w3.org/1999/xlink" content-type="dwc:verbatimCoordinates" xlink:type="simple"><named-content content-type="geo-json" specific-use="{&#34;type&#34;:&#34;Point&#34;,&#34;coordinates&#34;:[31.367222,29.464167]}" id="NCID0EZDAG" xlink:type="simple">29°27'51"N, 31°22'2"E</named-content></named-content>, 29.iii.1935 (1 f#); W. Silly Helwan <named-content xmlns:xlink="http://www.w3.org/1999/xlink" content-type="dwc:verbatimCoordinates" xlink:type="simple"><named-content content-type="geo-json" specific-use="{&#34;type&#34;:&#34;Point&#34;,&#34;coordinates&#34;:[31.318056,29.843778]}" id="NCID0EBEAG" xlink:type="simple">29°50'37.6"N, 31°19'05.0"E</named-content></named-content>, 19.iii.1926 (1 f#); Ain Mousa <named-content xmlns:xlink="http://www.w3.org/1999/xlink" content-type="dwc:verbatimCoordinates" xlink:type="simple"><named-content content-type="geo-json" specific-use="{&#34;type&#34;:&#34;Point&#34;,&#34;coordinates&#34;:[32.650194,29.872778]}" id="NCID0EJEAG" xlink:type="simple">29°52'22.0"N, 32°39'00.7"E</named-content></named-content> , 16.iii.1925 (2 f#) (<named-content xmlns:xlink="http://www.w3.org/1999/xlink" content-type="dwc:institutional_code" xlink:type="simple">CUC</named-content>); Asyut (Lentil) <named-content xmlns:xlink="http://www.w3.org/1999/xlink" content-type="dwc:verbatimCoordinates" xlink:type="simple"><named-content content-type="geo-json" specific-use="{&#34;type&#34;:&#34;Point&#34;,&#34;coordinates&#34;:[31.743889,27.383333]}" id="NCID0EWEAG" xlink:type="simple">27°23'00.0"N, 31°44'38.0"E</named-content></named-content>, 3.iii.1965 (2 m# &amp; 6 f#); Ogret El-Sheik <named-content xmlns:xlink="http://www.w3.org/1999/xlink" content-type="dwc:verbatimCoordinates" xlink:type="simple"><named-content content-type="geo-json" specific-use="{&#34;type&#34;:&#34;Point&#34;,&#34;coordinates&#34;:[31.307722,29.880583]}" id="NCID0E5EAG" xlink:type="simple">29°52'50.1"N, 31°18'27.8"E</named-content></named-content>, 21.iii.1926 (2 f#); Burg El-arab <named-content xmlns:xlink="http://www.w3.org/1999/xlink" content-type="dwc:verbatimCoordinates" xlink:type="simple"><named-content content-type="geo-json" specific-use="{&#34;type&#34;:&#34;Point&#34;,&#34;coordinates&#34;:[29.553806,30.903528]}" id="NCID0EGFAG" xlink:type="simple">30°54'12.7"N, 29°33'13.7"E</named-content></named-content>, 25.iii.1927 (1 m#), 9.iii.1928 (1 m#); Kafr Hakim <named-content xmlns:xlink="http://www.w3.org/1999/xlink" content-type="dwc:verbatimCoordinates" xlink:type="simple"><named-content content-type="geo-json" specific-use="{&#34;type&#34;:&#34;Point&#34;,&#34;coordinates&#34;:[31.112861,30.077694]}" id="NCID0EOFAG" xlink:type="simple">30°04'39.7"N, 31°06'46.3"E</named-content></named-content>, 24.iii.1924 (1 m#); Gerga (Eg. Lupia) <named-content xmlns:xlink="http://www.w3.org/1999/xlink" content-type="dwc:verbatimCoordinates" xlink:type="simple"><named-content content-type="geo-json" specific-use="{&#34;type&#34;:&#34;Point&#34;,&#34;coordinates&#34;:[31.889250,26.339778]}" id="NCID0EWFAG" xlink:type="simple">26°20'23.2"N, 31°53'21.3"E</named-content></named-content> , 2.iv.1965 (2 f#); W. Hoff <named-content xmlns:xlink="http://www.w3.org/1999/xlink" content-type="dwc:verbatimCoordinates" xlink:type="simple"><named-content content-type="geo-json" specific-use="{&#34;type&#34;:&#34;Point&#34;,&#34;coordinates&#34;:[31.311722,29.884056]}" id="NCID0E5FAG" xlink:type="simple">29°53'02.6"N, 31°18'42.2"E</named-content></named-content>, 21.iii.1922 (1 f#), 22.iii.1927 (1 m#); W. Morrah <named-content xmlns:xlink="http://www.w3.org/1999/xlink" content-type="dwc:verbatimCoordinates" xlink:type="simple"><named-content content-type="geo-json" specific-use="{&#34;type&#34;:&#34;Point&#34;,&#34;coordinates&#34;:[33.766750,22.377528]}" id="NCID0EGGAG" xlink:type="simple">22°22'39.1"N, 33°46'00.3"E</named-content></named-content>, 25.iii.1921 (1 m#); W. Silly Helwan <named-content xmlns:xlink="http://www.w3.org/1999/xlink" content-type="dwc:verbatimCoordinates" xlink:type="simple"><named-content content-type="geo-json" specific-use="{&#34;type&#34;:&#34;Point&#34;,&#34;coordinates&#34;:[31.318056,29.843778]}" id="NCID0EOGAG" xlink:type="simple">29°50'37.6"N, 31°19'05.0"E</named-content></named-content>, 23.iii.1926 (1 m#), 25.iii.1927 (2 f#) (<abbrev xmlns:xlink="http://www.w3.org/1999/xlink" content-type="institution" xlink:title="Department of Taxonomy, Plant Protection Institute, Ministry of Agriculture" id="ABBRID0ETGAG" xlink:type="simple">MAC</abbrev>); Abu Mena <named-content xmlns:xlink="http://www.w3.org/1999/xlink" content-type="dwc:verbatimCoordinates" xlink:type="simple"><named-content content-type="geo-json" specific-use="{&#34;type&#34;:&#34;Point&#34;,&#34;coordinates&#34;:[29.663611,30.841111]}" id="NCID0E2GAG" xlink:type="simple">30°50'28"N, 29°39'49"E</named-content></named-content>, 15.iii.1953 (1 m#), 8.iv.1954 (3 m#); Gabal Asfar <named-content xmlns:xlink="http://www.w3.org/1999/xlink" content-type="dwc:verbatimCoordinates" xlink:type="simple"><named-content content-type="geo-json" specific-use="{&#34;type&#34;:&#34;Point&#34;,&#34;coordinates&#34;:[31.355472,30.201583]}" id="NCID0EDHAG" xlink:type="simple">30°12'05.7"N 31°21'19.7"E</named-content></named-content>, 9.iii.1951 (1 f#), 19.iii.1951 (1 f#); Kerdasa <named-content xmlns:xlink="http://www.w3.org/1999/xlink" content-type="dwc:verbatimCoordinates" xlink:type="simple"><named-content content-type="geo-json" specific-use="{&#34;type&#34;:&#34;Point&#34;,&#34;coordinates&#34;:[31.107639,30.025583]}" id="NCID0ELHAG" xlink:type="simple">30°01'32.1"N, 31°06'27.5"E</named-content></named-content>, 14.iv.1951 (1 f#), 20.iii.1952 (1 f#) (<named-content xmlns:xlink="http://www.w3.org/1999/xlink" content-type="dwc:institutional_code" xlink:type="simple">ASUC</named-content>); (1 m#), without data (<named-content xmlns:xlink="http://www.w3.org/1999/xlink" content-type="dwc:institutional_code" xlink:type="simple">NHMW</named-content>) sent by Dr. Peter Sehnal; Egypt (1 f#), without date, (<abbrev xmlns:xlink="http://www.w3.org/1999/xlink" content-type="institution" xlink:title="Museum für Naturkunde, Germany, Berlin" id="ABBRID0E1HAG" xlink:type="simple">ZMHB</abbrev>) sent by Mr. Sven Marotzke and Bernhard Schurian; Cairo, Shoubra, <named-content xmlns:xlink="http://www.w3.org/1999/xlink" content-type="dwc:verbatimCoordinates" xlink:type="simple"><named-content content-type="geo-json" specific-use="{&#34;type&#34;:&#34;Point&#34;,&#34;coordinates&#34;:[31.248329,30.074212]}" id="NCID0ECIAG" xlink:type="simple">30°4'27.1632"N, 31°14'53.9844"E</named-content></named-content>, 28.iii.1921 (1 m#), specimen number USNMENT01371555 (<named-content xmlns:xlink="http://www.w3.org/1999/xlink" content-type="dwc:institutional_code" xlink:type="simple">USNM</named-content>) (identified by Dr. Torsten Dikow).</p><p>Specimens previously identified as <italic><tp:taxon-name><tp:taxon-name-part taxon-name-part-type="genus" reg="Nemestrinus">N.</tp:taxon-name-part><tp:taxon-name-part taxon-name-part-type="species" reg="julieni">julieni</tp:taxon-name-part></tp:taxon-name></italic>: Abu Rawash <named-content xmlns:xlink="http://www.w3.org/1999/xlink" content-type="dwc:verbatimCoordinates" xlink:type="simple"><named-content content-type="geo-json" specific-use="{&#34;type&#34;:&#34;Point&#34;,&#34;coordinates&#34;:[31.199917,30.075194]}" id="NCID0E3IAG" xlink:type="simple">30°04'30.7"N, 31°11'59.7"E</named-content></named-content>, 7.iii.1955 (1 m#), 8.iii.1955 (1 m#), 13.iii.1955(1 m#); Burg El-Arab <named-content xmlns:xlink="http://www.w3.org/1999/xlink" content-type="dwc:verbatimCoordinates" xlink:type="simple"><named-content content-type="geo-json" specific-use="{&#34;type&#34;:&#34;Point&#34;,&#34;coordinates&#34;:[29.553806,30.903528]}" id="NCID0EEJAG" xlink:type="simple">30°54'12.7"N, 29°33'13.7"E</named-content></named-content>, 25.iii.1934 (4 m# &amp; 4 f#); W. Garawi <named-content xmlns:xlink="http://www.w3.org/1999/xlink" content-type="dwc:verbatimCoordinates" xlink:type="simple"><named-content content-type="geo-json" specific-use="{&#34;type&#34;:&#34;Point&#34;,&#34;coordinates&#34;:[31.431917,29.795528]}" id="NCID0EMJAG" xlink:type="simple">29°47'43.9"N, 31°25'54.9"E</named-content></named-content>, 25.iii.1932 (2 f#), 21.iii.1930 (1 f#); W. Hoff <named-content xmlns:xlink="http://www.w3.org/1999/xlink" content-type="dwc:verbatimCoordinates" xlink:type="simple"><named-content content-type="geo-json" specific-use="{&#34;type&#34;:&#34;Point&#34;,&#34;coordinates&#34;:[31.311722,29.884056]}" id="NCID0EUJAG" xlink:type="simple">29°53'02.6"N, 31°18'42.2"E</named-content></named-content>, 28.ii.1927 (1 m#); W. Um Elek <named-content xmlns:xlink="http://www.w3.org/1999/xlink" content-type="dwc:verbatimCoordinates" xlink:type="simple"><named-content content-type="geo-json" specific-use="{&#34;type&#34;:&#34;Point&#34;,&#34;coordinates&#34;:[31.516694,29.883306]}" id="NCID0E3JAG" xlink:type="simple">29°52'59.9"N, 31°31'00.1"E</named-content></named-content>, 21.iii.1924 (1 f#) (<named-content xmlns:xlink="http://www.w3.org/1999/xlink" content-type="dwc:institutional_code" xlink:type="simple">CUC</named-content>); Ain Mousa <named-content xmlns:xlink="http://www.w3.org/1999/xlink" content-type="dwc:verbatimCoordinates" xlink:type="simple"><named-content content-type="geo-json" specific-use="{&#34;type&#34;:&#34;Point&#34;,&#34;coordinates&#34;:[32.650194,29.872778]}" id="NCID0EJKAG" xlink:type="simple">29°52'22.0"N, 32°39'00.7"E</named-content></named-content> , 16.iii.1925 (2 f#); Asyut (Lentil) <named-content xmlns:xlink="http://www.w3.org/1999/xlink" content-type="dwc:verbatimCoordinates" xlink:type="simple"><named-content content-type="geo-json" specific-use="{&#34;type&#34;:&#34;Point&#34;,&#34;coordinates&#34;:[31.743889,27.383333]}" id="NCID0ERKAG" xlink:type="simple">27°23'00.0"N, 31°44'38.0"E</named-content></named-content>, 3.iii.1965 (1 m# &amp; 2 f#); Burg El-Arab <named-content xmlns:xlink="http://www.w3.org/1999/xlink" content-type="dwc:verbatimCoordinates" xlink:type="simple"><named-content content-type="geo-json" specific-use="{&#34;type&#34;:&#34;Point&#34;,&#34;coordinates&#34;:[29.553806,30.903528]}" id="NCID0EZKAG" xlink:type="simple">30°54'12.7"N, 29°33'13.7"E</named-content></named-content>, 14.iv.1920 (1 m#), 16.ii.1922 (1 f#),12.iv.1923 (1 f#),11.iv.1925 (1 m#), 18.iv.1925 (1 f#); Kafr Hakim <named-content xmlns:xlink="http://www.w3.org/1999/xlink" content-type="dwc:verbatimCoordinates" xlink:type="simple"><named-content content-type="geo-json" specific-use="{&#34;type&#34;:&#34;Point&#34;,&#34;coordinates&#34;:[31.112861,30.077694]}" id="NCID0EBLAG" xlink:type="simple">30°04'39.7"N, 31°06'46.3"E</named-content></named-content>, 20.iv.1925 (1 f#); W. Garawi <named-content xmlns:xlink="http://www.w3.org/1999/xlink" content-type="dwc:verbatimCoordinates" xlink:type="simple"><named-content content-type="geo-json" specific-use="{&#34;type&#34;:&#34;Point&#34;,&#34;coordinates&#34;:[31.431917,29.795528]}" id="NCID0EJLAG" xlink:type="simple">29°47'43.9"N, 31°25'54.9"E</named-content></named-content>, 14.iv.1928 (1 f#); W. Morrah <named-content xmlns:xlink="http://www.w3.org/1999/xlink" content-type="dwc:verbatimCoordinates" xlink:type="simple"><named-content content-type="geo-json" specific-use="{&#34;type&#34;:&#34;Point&#34;,&#34;coordinates&#34;:[33.766750,22.377528]}" id="NCID0ERLAG" xlink:type="simple">22°22'39.1"N, 33°46'00.3"E</named-content></named-content>, 25.iii.1927 (1 f#), W. Silly Helwan <named-content xmlns:xlink="http://www.w3.org/1999/xlink" content-type="dwc:verbatimCoordinates" xlink:type="simple"><named-content content-type="geo-json" specific-use="{&#34;type&#34;:&#34;Point&#34;,&#34;coordinates&#34;:[31.318056,29.843778]}" id="NCID0EZLAG" xlink:type="simple">29°50'37.6"N, 31°19'05.0"E</named-content></named-content>, 19.iii.1926 (2 f#), 22.iii.1926 (1 f#), W. Um Elek <named-content xmlns:xlink="http://www.w3.org/1999/xlink" content-type="dwc:verbatimCoordinates" xlink:type="simple"><named-content content-type="geo-json" specific-use="{&#34;type&#34;:&#34;Point&#34;,&#34;coordinates&#34;:[31.516694,29.883306]}" id="NCID0EBMAG" xlink:type="simple">29°52'59.9’’ N, 31°31'00.1"E</named-content></named-content>, 21.iii.1924 (1 f#) (<abbrev xmlns:xlink="http://www.w3.org/1999/xlink" content-type="institution" xlink:title="Department of Taxonomy, Plant Protection Institute, Ministry of Agriculture" id="ABBRID0EGMAG" xlink:type="simple">MAC</abbrev>); Kosseir <named-content xmlns:xlink="http://www.w3.org/1999/xlink" content-type="dwc:verbatimCoordinates" xlink:type="simple"><named-content content-type="geo-json" specific-use="{&#34;type&#34;:&#34;Point&#34;,&#34;coordinates&#34;:[34.277444,26.107278]}" id="NCID0EOMAG" xlink:type="simple">26°06'26.2"N, 34°16'38.8"E</named-content></named-content>, 24.ii.1965 (1 m#); W. Digla <named-content xmlns:xlink="http://www.w3.org/1999/xlink" content-type="dwc:verbatimCoordinates" xlink:type="simple"><named-content content-type="geo-json" specific-use="{&#34;type&#34;:&#34;Point&#34;,&#34;coordinates&#34;:[31.328111,29.983361]}" id="NCID0EWMAG" xlink:type="simple">29°59'00.1"N, 31°19'41.2"E</named-content></named-content>, 5.iv.1952 (1 f#), 13.iii.1955 (1 m#); W. Natroun <named-content xmlns:xlink="http://www.w3.org/1999/xlink" content-type="dwc:verbatimCoordinates" xlink:type="simple"><named-content content-type="geo-json" specific-use="{&#34;type&#34;:&#34;Point&#34;,&#34;coordinates&#34;:[30.244222,30.432833]}" id="NCID0E5MAG" xlink:type="simple">30°25'58.2"N, 30°14'39.2"E</named-content></named-content>, 13.iii.1955 (3 f# &amp; 1 m#), (2 m# &amp; 1 f#), without data (<named-content xmlns:xlink="http://www.w3.org/1999/xlink" content-type="dwc:institutional_code" xlink:type="simple">ASUC</named-content>).</p></tp:treatment-sec><tp:treatment-sec sec-type="diagnosis" id="SECID0EINAG"><title>Diagnosis.</title><p> Frons and face entirely yellow or grayish pollinosity; thorax completely shiny black with yellowish hairs; wing with many small cells restricted between R2 and hind margin; abdomen entirely black with short erect hairs. Male genitalia with only outer gonocoxal process; gonocoxal apodemes long, narrow, sinuate, fused medially and forming a narrow dorsal bridge; gonostyli wider than gonocoxal processes, ventrally with a cleft and small projection. Aedeagal complex with tapered aedeagus and lateral parameres, which are usually separated apically, fused with basal part of the aedeagus; parameral apodeme rather long; ejaculatory apodeme long and broad.</p></tp:treatment-sec><tp:treatment-sec sec-type="redescription" id="SECID0ENNAG"><title>Redescription.</title><p> Length: male body 14–17 mm, wing 13.5–15 mm. Female body 14–20 mm, wing 13.5–16.5 mm. Head wider than thorax; frons with yellow or grayish yellow pollinosity, with rather long hairs, at antennal elevation frons wide but narrowing toward vertex; face relatively shorter than high, with dull pollinosity, its hairs similar to those of the frons (Figs <xref ref-type="fig" rid="F4">4–6</xref>, <xref ref-type="fig" rid="F5">14–16</xref>); antenna entirely blackish brown to black, scape and pedicel with long hairs (Figs <xref ref-type="fig" rid="F4">7</xref>, <xref ref-type="fig" rid="F5">17</xref>). Thorax shiny black; mesonotum with dense pale yellow hairs but rather long; pleurae with tuft-like hairs. Leg hairy, yellowish brown with black femora. Wing smoky brown, except apex and posterapical margin clear and transparent (Figs <xref ref-type="fig" rid="F4">8</xref>, <xref ref-type="fig" rid="F5">18</xref>). The differences in cell number and structure on the wing is continuous variation and inconsistently different between males and females. Abdomen entirely shiny black, covered with yellowish pubescence except the venter is blackish, which is rather short and erect, excluding dorsal side of two basal segments and on lateral margins of second segment where it is much longer and tufted, also on hind margin of each segment appear as narrow light bands (Figs <xref ref-type="fig" rid="F4">9</xref>, <xref ref-type="fig" rid="F5">19</xref>). Male genitalia with only outer gonocoxal process; gonocoxal apodemes long, narrow, sinuate, fused medially, and forming a narrow dorsal bridge; gonostyli wider than gonocoxal processes, ventrally with a cleft and small projection (Figs <xref ref-type="fig" rid="F4">10</xref>, <xref ref-type="fig" rid="F4">11</xref>). Aedeagal complex with tapered aedeagus and lateral parameres, which are usually separated apically, fused with basal part of aedeagus; parameral apodeme rather long; ejaculatory apodeme long and broad (Figs <xref ref-type="fig" rid="F4">12</xref>, <xref ref-type="fig" rid="F4">13</xref>). Female genitalia with subgenital plate rectangular with two hairy lobes (Fig. <xref ref-type="fig" rid="F5">20</xref>); genital furca free, narrow, with broadened ends of posterior projections, bent medially; median aperture of genital furca nearly triangular (Fig. <xref ref-type="fig" rid="F5">21</xref>); uterus rounded, with two narrow and rather long spermathecae (Fig. <xref ref-type="fig" rid="F5">22</xref>).</p></tp:treatment-sec><tp:treatment-sec sec-type="distribution" id="SECID0EPPAG"><title>Local distribution.</title><p> Coastal strip, Lower Nile.</p></tp:treatment-sec><tp:treatment-sec sec-type="distribution" id="SECID0EUPAG"><title>Geographical distribution.</title><p> Algeria, Egypt, Libya, Morocco, Italy (Sicily), and Tunisia (<xref ref-type="bibr" rid="B30">Sack 1933</xref>; <xref ref-type="bibr" rid="B3">Bernardi 1973</xref>; <xref ref-type="bibr" rid="B26">Richter 1988</xref>).</p></tp:treatment-sec><tp:treatment-sec sec-type="remarks" id="SECID0E5PAG"><title>Remarks.</title><p> After examining the female type specimen of <italic><tp:taxon-name><tp:taxon-name-part taxon-name-part-type="genus" reg="Nemestrinus">Nemestrinus</tp:taxon-name-part><tp:taxon-name-part taxon-name-part-type="species" reg="aegyptiacus">aegyptiacus</tp:taxon-name-part></tp:taxon-name></italic> (Fig. <xref ref-type="fig" rid="F1">1</xref>) and comparing it with a large series of specimens identified as <italic><tp:taxon-name><tp:taxon-name-part taxon-name-part-type="genus" reg="Nemestrinus">Nemestrinus</tp:taxon-name-part><tp:taxon-name-part taxon-name-part-type="species" reg="jullieni">jullieni</tp:taxon-name-part></tp:taxon-name></italic> Efflatoun (some specimens were by seen by him but it is not clear who determined the identification), we confirm this identification, and it is clear that both are the same species. Hence, <italic><tp:taxon-name><tp:taxon-name-part taxon-name-part-type="genus" reg="Nemestrinus">N.</tp:taxon-name-part><tp:taxon-name-part taxon-name-part-type="species" reg="julieni">julieni</tp:taxon-name-part></tp:taxon-name></italic> is placed as a synonym instead of a subspecies based on examination of the series of specimens and dissections of genitalia of both <italic><tp:taxon-name><tp:taxon-name-part taxon-name-part-type="genus" reg="Nemestrinus">N.</tp:taxon-name-part><tp:taxon-name-part taxon-name-part-type="species" reg="aegyptiacus">aegyptiacus</tp:taxon-name-part></tp:taxon-name> and <tp:taxon-name><tp:taxon-name-part taxon-name-part-type="genus" reg="Nemestrinus">N.</tp:taxon-name-part><tp:taxon-name-part taxon-name-part-type="species" reg="julieni">julieni</tp:taxon-name-part></tp:taxon-name></italic> and the female type specimen of <italic><tp:taxon-name><tp:taxon-name-part taxon-name-part-type="genus" reg="Nemestrinus">N.</tp:taxon-name-part><tp:taxon-name-part taxon-name-part-type="species" reg="aegyptiacus">aegyptiacus</tp:taxon-name-part></tp:taxon-name></italic>, and comparisons with the genitalia figures of <xref ref-type="bibr" rid="B3">Bernardi’s (1973</xref>: figs 54–56) <italic><tp:taxon-name><tp:taxon-name-part taxon-name-part-type="genus" reg="Nemestrinus">N.</tp:taxon-name-part><tp:taxon-name-part taxon-name-part-type="species" reg="aegyptiacus">aegyptiacus</tp:taxon-name-part></tp:taxon-name></italic>.</p><fig id="F1" position="float" orientation="portrait"><object-id xmlns:xlink="http://www.w3.org/1999/xlink" content-type="doi" xlink:type="simple">10.3897/zookeys.1071.70743.figure1</object-id><object-id xmlns:xlink="http://www.w3.org/1999/xlink" content-type="arpha" xlink:type="simple">48A06A95-4DCF-504D-B867-46A28077DD2E</object-id><label>Figure 1.</label><caption><p><italic><tp:taxon-name><tp:taxon-name-part taxon-name-part-type="genus" reg="Nemestrinus">Nemestrinus</tp:taxon-name-part><tp:taxon-name-part taxon-name-part-type="species" reg="aegyptiacus">aegyptiacus</tp:taxon-name-part></tp:taxon-name></italic>, female syntype <bold>A</bold> dorsal view <bold>B</bold> lateral view <bold>C</bold> frontal view <bold>D</bold> ventral view <bold>E</bold> labels (Zmhb).</p></caption><graphic xmlns:xlink="http://www.w3.org/1999/xlink" xlink:href="zookeys-1071-011-g001.jpg" position="float" orientation="portrait" xlink:type="simple" id="oo_611014.jpg"><uri content-type="original_file" xlink:type="simple">https://binary.pensoft.net/fig/611014</uri></graphic></fig><fig id="F2" position="float" orientation="portrait"><object-id xmlns:xlink="http://www.w3.org/1999/xlink" content-type="doi" xlink:type="simple">10.3897/zookeys.1071.70743.figure2</object-id><object-id xmlns:xlink="http://www.w3.org/1999/xlink" content-type="arpha" xlink:type="simple">21513649-10AE-5260-BCCB-BCC129E65E4C</object-id><label>Figure 2.</label><caption><p><italic><tp:taxon-name><tp:taxon-name-part taxon-name-part-type="genus" reg="Nemestrinus">Nemestrinus</tp:taxon-name-part><tp:taxon-name-part taxon-name-part-type="species" reg="rufipes">rufipes</tp:taxon-name-part></tp:taxon-name></italic>, male type <bold>A</bold> dorsal view <bold>B</bold> lateral view <bold>C</bold> frontal view <bold>D</bold> ventral view <bold>E</bold> labels (Zmhb).</p></caption><graphic xmlns:xlink="http://www.w3.org/1999/xlink" xlink:href="zookeys-1071-011-g002.jpg" position="float" orientation="portrait" xlink:type="simple" id="oo_611015.jpg"><uri content-type="original_file" xlink:type="simple">https://binary.pensoft.net/fig/611015</uri></graphic></fig><fig id="F3" position="float" orientation="portrait"><object-id xmlns:xlink="http://www.w3.org/1999/xlink" content-type="doi" xlink:type="simple">10.3897/zookeys.1071.70743.figure3</object-id><object-id xmlns:xlink="http://www.w3.org/1999/xlink" content-type="arpha" xlink:type="simple">A49AAA76-B962-5FF0-B797-A0E6B6C5BD31</object-id><label>Figure 3.</label><caption><p><italic><tp:taxon-name><tp:taxon-name-part taxon-name-part-type="genus" reg="Nemestrinus">Nemestrinus</tp:taxon-name-part><tp:taxon-name-part taxon-name-part-type="species" reg="lateralis">lateralis</tp:taxon-name-part></tp:taxon-name></italic> (synonym), female syntype <bold>A</bold> dorsal view <bold>B</bold> lateral view <bold>C</bold> frontal view <bold>D</bold> Ventral View <bold>E</bold> Labels.</p></caption><graphic xmlns:xlink="http://www.w3.org/1999/xlink" xlink:href="zookeys-1071-011-g003.jpg" position="float" orientation="portrait" xlink:type="simple" id="oo_611016.jpg"><uri content-type="original_file" xlink:type="simple">https://binary.pensoft.net/fig/611016</uri></graphic></fig><fig id="F4" position="float" orientation="portrait"><object-id xmlns:xlink="http://www.w3.org/1999/xlink" content-type="doi" xlink:type="simple">10.3897/zookeys.1071.70743.figures4-13</object-id><object-id xmlns:xlink="http://www.w3.org/1999/xlink" content-type="arpha" xlink:type="simple">4EC0C9CD-B7FD-5D73-9EF3-0BD0B4B8F71F</object-id><label>Figures 4–13.</label><caption><p>Male of <italic><tp:taxon-name><tp:taxon-name-part taxon-name-part-type="genus" reg="Nemestrinus">Nemestrinus</tp:taxon-name-part><tp:taxon-name-part taxon-name-part-type="species" reg="aegyptiacus">aegyptiacus</tp:taxon-name-part></tp:taxon-name></italic>, head, frontal (<bold>4</bold>), head, dorsal (<bold>5</bold>), head, lateral (<bold>6</bold>), antenna (<bold>7</bold>), wing (<bold>8</bold>), abdomen (<bold>9</bold>). <bold>10–13</bold> male genitalia: epandrium, proctiger, and cerci (<bold>10</bold>), gonocoxite with gonostylus, ventral (<bold>11</bold>), aedeagal complex, lateral (<bold>12</bold>) and dorsal (<bold>13</bold>). Abbreviations: aedg. aedeagus, aec. aedeagal complex, aedg tn. aedeagal tine A2. anal vein, al. alula, ant. Antenna, bm. basal medial cell, br. basal radial cell, c. cerci, C. costa, CuA1,2, CuP. cubital veins, d. discal cell, db. dorsal bridge, DV. diagonal vein, e. epandrium, ej. ejaculatory apodeme, enaedg pr. endoaedeagal process, fc. Face, 1st fl. first flagellomere, fr. Frons, gap. gonocoxal apodeme, gc. gonocoxite, gpr. gonocoxal process, gs. gonostylus, h. hypandrium, h. humeral cross vein, lat ej pr. lateral ejaculatory process, m3. third medial cell, pm. parameres, pm ap. parameral apodeme, pr. proctiger, pt. phallic plate, M1, M2, M3. medial veins, m-cu. cross vein between medial and cubital veins, pd, pedicel, plp. Palpus, R1, R2, R3+4, R5,Rs. radial veins, r-m. cross vein between redial and medial veins, Sc. subcostal vein, sc. Scape, st. stylus, vt. vertex.</p></caption><graphic xmlns:xlink="http://www.w3.org/1999/xlink" xlink:href="zookeys-1071-011-g004.jpg" position="float" orientation="portrait" xlink:type="simple" id="oo_611017.jpg"><uri content-type="original_file" xlink:type="simple">https://binary.pensoft.net/fig/611017</uri></graphic></fig><fig id="F5" position="float" orientation="portrait"><object-id xmlns:xlink="http://www.w3.org/1999/xlink" content-type="doi" xlink:type="simple">10.3897/zookeys.1071.70743.figures14-22</object-id><object-id xmlns:xlink="http://www.w3.org/1999/xlink" content-type="arpha" xlink:type="simple">52B3D9D9-8666-59B8-A6F8-FFE3BA5F25FD</object-id><label>Figures 14–22.</label><caption><p>Female of <italic><tp:taxon-name><tp:taxon-name-part taxon-name-part-type="genus" reg="Nemestrinus">Nemestrinus</tp:taxon-name-part><tp:taxon-name-part taxon-name-part-type="species" reg="aegyptiacus">aegyptiacus</tp:taxon-name-part></tp:taxon-name></italic>, head, frontal (<bold>14</bold>), head, dorsal (<bold>15</bold>), head, lateral (<bold>16</bold>), antenna (<bold>17</bold>), wing (<bold>18</bold>), and abdomen (<bold>19</bold>). <bold>20–22</bold> female genitalia: subgenital plate (<bold>20</bold>), genital furca (<bold>21</bold>), and spermathecae (<bold>22</bold>). Abbreviations: ma. median aperture, pl. posterolateral projection, sp. spermatheca, spd. spermathecal duct, ut. uterus.</p></caption><graphic xmlns:xlink="http://www.w3.org/1999/xlink" xlink:href="zookeys-1071-011-g005.jpg" position="float" orientation="portrait" xlink:type="simple" id="oo_611018.jpg"><uri content-type="original_file" xlink:type="simple">https://binary.pensoft.net/fig/611018</uri></graphic></fig></tp:treatment-sec><ref-list><ref id="B30"><mixed-citation xmlns:xlink="http://www.w3.org/1999/xlink" xlink:type="simple"><person-group><name name-style="western"><surname>Sack</surname><given-names>P</given-names></name></person-group> (<year>1933</year>) <article-title>Die Fliegen der palaearktischen Region, <tp:taxon-name><tp:taxon-name-part taxon-name-part-type="family">Nemestrinidae</tp:taxon-name-part></tp:taxon-name>.</article-title> In: <person-group><name name-style="western"><surname>Lindner</surname><given-names>E</given-names></name></person-group> (<role>Ed.</role>) <issue-title>Stuttgart.</issue-title><source>Vol. 4 (22)</source>, <fpage>1</fpage>–<lpage>42</lpage>.</mixed-citation></ref><ref id="B3"><mixed-citation xmlns:xlink="http://www.w3.org/1999/xlink" xlink:type="simple"><person-group><name name-style="western"><surname>Bernardi</surname><given-names>N</given-names></name></person-group> (<year>1973</year>) <article-title>The genera of the Family <tp:taxon-name><tp:taxon-name-part taxon-name-part-type="family">Nemestrinidae</tp:taxon-name-part></tp:taxon-name> (<tp:taxon-name><tp:taxon-name-part taxon-name-part-type="order">Diptera</tp:taxon-name-part></tp:taxon-name>: <tp:taxon-name><tp:taxon-name-part taxon-name-part-type="suborder">Brachycera</tp:taxon-name-part></tp:taxon-name>).</article-title><source>Arquivos de Zoologia</source><volume>24</volume>(<issue>4</issue>): <fpage>211</fpage>–<lpage>318</lpage>. <ext-link xlink:type="simple" ext-link-type="doi" xlink:href="10.11606/issn.2176-7793.v24i4p211-318">https://doi.org/10.11606/issn.2176-7793.v24i4p211-318</ext-link></mixed-citation></ref><ref id="B26"><mixed-citation xmlns:xlink="http://www.w3.org/1999/xlink" xlink:type="simple"><person-group><name name-style="western"><surname>Richter</surname><given-names>VA</given-names></name></person-group> (<year>1988</year>) <article-title>Family <tp:taxon-name><tp:taxon-name-part taxon-name-part-type="family">Nemestrinidae</tp:taxon-name-part></tp:taxon-name>.</article-title> In: <person-group><name name-style="western"><surname>Soós</surname><given-names>Á</given-names></name></person-group>. <issue-title>&amp; Papp, L. (eds.</issue-title><source>), Catalogue of Palaearctic <tp:taxon-name><tp:taxon-name-part taxon-name-part-type="order">Diptera</tp:taxon-name-part></tp:taxon-name></source><volume>5</volume>: <fpage>171</fpage>–<lpage>181</lpage>.</mixed-citation></ref></ref-list></tp:taxon-treatment>
