# Supplementary material for: A review of tangle-veined flies (Nemestrinidae, Diptera) in Egypt
Source: Zookeys. 2021 Nov 16;1071:11–42. doi: 10.3897/zookeys.1071.70743 (PMC8610966; doi:10.3897/zookeys.1071.70743)
Supplement: XML Treatment for Nemestrinus ater [file zookeys.1071.70743-treatment3.xml]

<!DOCTYPE tp:taxon-treatment
  PUBLIC "-//TaxonX//DTD Taxonomic Treatment Publishing DTD v0 20100105//EN" "tax-treatment-NSO.dtd">
<tp:taxon-treatment xmlns:tp="http://www.plazi.org/taxpub"><tp:treatment-meta><kwd-group><label>Taxon classification</label><kwd>
              <named-content content-type="kingdom">Animalia</named-content>
            </kwd><kwd>
              <named-content content-type="order">Diptera</named-content>
            </kwd><kwd>
              <named-content content-type="family">Nemestrinidae</named-content>
            </kwd></kwd-group><mixed-citation publication-type="journal"><person-group><name><surname>El-Hashash</surname><given-names>Arafa Elsayed</given-names></name><name><surname>Badrawy</surname><given-names>Haitham Badrawy Mousa</given-names></name><name><surname>Ibrahim</surname><given-names>Ayman Mohyie-Eldin</given-names></name></person-group><article-title>A review of tangle-veined flies (<tp:taxon-name><tp:taxon-name-part taxon-name-part-type="family">Nemestrinidae</tp:taxon-name-part></tp:taxon-name>, <tp:taxon-name><tp:taxon-name-part taxon-name-part-type="order">Diptera</tp:taxon-name-part></tp:taxon-name>) in Egypt</article-title><source>Zookeys</source><day>16</day><month>11</month><year>2021</year><volume>1071</volume><fpage>11</fpage><lpage>42</lpage><pub-id pub-id-type="doi">10.3897/zookeys.1071.70743</pub-id></mixed-citation></tp:treatment-meta><tp:nomenclature><tp:taxon-name>
            <object-id xmlns:xlink="http://www.w3.org/1999/xlink" content-type="arpha" xlink:type="simple">17E3DAE8-58AD-5528-87EE-75237EB709EE</object-id>
            <tp:taxon-name-part taxon-name-part-type="genus" reg="Nemestrinus">Nemestrinus</tp:taxon-name-part>
            <tp:taxon-name-part taxon-name-part-type="species" reg="ater">ater</tp:taxon-name-part>
          </tp:taxon-name><tp:taxon-authority>Olivier, 1811</tp:taxon-authority><xref ref-type="fig" rid="F6">Figures 23–32</xref><xref ref-type="fig" rid="F7">, 33–41</xref><tp:nomenclature-citation-list><tp:nomenclature-citation><tp:taxon-name>
                <tp:taxon-name-part taxon-name-part-type="genus" reg="Nemestrinus">Nemestrinus</tp:taxon-name-part>
                <tp:taxon-name-part taxon-name-part-type="species" reg="ater">ater</tp:taxon-name-part>
              </tp:taxon-name><comment>Olivier, 1811: 171.</comment></tp:nomenclature-citation><tp:nomenclature-citation><tp:taxon-name>
                <tp:taxon-name-part taxon-name-part-type="genus" reg="Nemestrinus">Nemestrinus</tp:taxon-name-part>
                <tp:taxon-name-part taxon-name-part-type="species" reg="abdominalis">abdominalis</tp:taxon-name-part>
              </tp:taxon-name><comment>Olivier, 1811: 171. Syn. nov.</comment></tp:nomenclature-citation><tp:nomenclature-citation><tp:taxon-name>
                <tp:taxon-name-part taxon-name-part-type="genus" reg="Nemestrinus">Nemestrinus</tp:taxon-name-part>
                <tp:taxon-name-part taxon-name-part-type="species" reg="nigra">nigra</tp:taxon-name-part>
              </tp:taxon-name><comment>Wiedemann, 1828: 560.</comment></tp:nomenclature-citation><tp:nomenclature-citation><tp:taxon-name>
                <tp:taxon-name-part taxon-name-part-type="genus" reg="Nemestrinus">Nemestrinus</tp:taxon-name-part>
                <tp:taxon-name-part taxon-name-part-type="species" reg="osiris">osiris</tp:taxon-name-part>
              </tp:taxon-name><comment>Wiedemann, 1828: 561.</comment></tp:nomenclature-citation><tp:nomenclature-citation><tp:taxon-name>
                <tp:taxon-name-part taxon-name-part-type="genus" reg="Nemestrina">Nemestrina</tp:taxon-name-part>
                <tp:taxon-name-part taxon-name-part-type="species" reg="fascifrons">fascifrons</tp:taxon-name-part>
              </tp:taxon-name><comment>Bigot, 1888: 8. Syn. nov.</comment></tp:nomenclature-citation></tp:nomenclature-citation-list></tp:nomenclature><tp:treatment-sec sec-type="type locality" id="SECID0EB3AG"><title>Type locality.</title><p>Egypt.</p></tp:treatment-sec><tp:treatment-sec sec-type="material" id="SECID0EG3AG"><title>Specimens examined.</title><p> Abu Rowash <named-content xmlns:xlink="http://www.w3.org/1999/xlink" content-type="dwc:verbatimCoordinates" xlink:type="simple"><named-content content-type="geo-json" specific-use="{&#34;type&#34;:&#34;Point&#34;,&#34;coordinates&#34;:[31.199917,30.075194]}" id="NCID0EP3AG" xlink:type="simple">30°04'30.7"N, 31°11'59.7"E</named-content></named-content>, 24.ii.1926 (1 f#), 26.ii.1927 (1 f#); Rafah <named-content xmlns:xlink="http://www.w3.org/1999/xlink" content-type="dwc:verbatimCoordinates" xlink:type="simple"><named-content content-type="geo-json" specific-use="{&#34;type&#34;:&#34;Point&#34;,&#34;coordinates&#34;:[34.238333,31.284167]}" id="NCID0EX3AG" xlink:type="simple">31°17'03.0"N, 34°14'18.0"E</named-content></named-content> , 25.iv.1921 (1 f#); W. Garawi <named-content xmlns:xlink="http://www.w3.org/1999/xlink" content-type="dwc:verbatimCoordinates" xlink:type="simple"><named-content content-type="geo-json" specific-use="{&#34;type&#34;:&#34;Point&#34;,&#34;coordinates&#34;:[31.431917,29.795528]}" id="NCID0E63AG" xlink:type="simple">29°47'43.9"N, 31°25'54.9"E</named-content></named-content>, 31.iii.1930 (1 f#) (<abbrev xmlns:xlink="http://www.w3.org/1999/xlink" content-type="institution" xlink:title="Faculty of Agriculture, Alfieri, Al Azhar University" id="ABBRID0EE4AG" xlink:type="simple">AZUC</abbrev>); W. Garawi <named-content xmlns:xlink="http://www.w3.org/1999/xlink" content-type="dwc:verbatimCoordinates" xlink:type="simple"><named-content content-type="geo-json" specific-use="{&#34;type&#34;:&#34;Point&#34;,&#34;coordinates&#34;:[31.431917,29.795528]}" id="NCID0EM4AG" xlink:type="simple">29°47'43.9"N, 31°25'54.9"E</named-content></named-content>, 22.iii.1930 (1 f#), 31.iii.1930 (1 f#) (<named-content xmlns:xlink="http://www.w3.org/1999/xlink" content-type="dwc:institutional_code" xlink:type="simple">CUC</named-content>); Abu Qir <named-content xmlns:xlink="http://www.w3.org/1999/xlink" content-type="dwc:verbatimCoordinates" xlink:type="simple"><named-content content-type="geo-json" specific-use="{&#34;type&#34;:&#34;Point&#34;,&#34;coordinates&#34;:[30.060361,31.311778]}" id="NCID0EZ4AG" xlink:type="simple">31°18'42.4"N, 30°03'37.3"E</named-content></named-content>, 26.iii.1915 (1 f#); (Noaman Bey) Alexandria <named-content xmlns:xlink="http://www.w3.org/1999/xlink" content-type="dwc:verbatimCoordinates" xlink:type="simple"><named-content content-type="geo-json" specific-use="{&#34;type&#34;:&#34;Point&#34;,&#34;coordinates&#34;:[29.865611,31.167639]}" id="NCID0EB5AG" xlink:type="simple">31°10'03.5"N, 29°51'56.2"E</named-content></named-content>, (1 f#, without date); Dekheila <named-content xmlns:xlink="http://www.w3.org/1999/xlink" content-type="dwc:verbatimCoordinates" xlink:type="simple"><named-content content-type="geo-json" specific-use="{&#34;type&#34;:&#34;Point&#34;,&#34;coordinates&#34;:[29.810361,31.125556]}" id="NCID0EJ5AG" xlink:type="simple">31°07'32.0"N, 29°48'37.3"E</named-content></named-content>, 4.iii.1928 (1 f#); Dekheila Mariut <named-content xmlns:xlink="http://www.w3.org/1999/xlink" content-type="dwc:verbatimCoordinates" xlink:type="simple"><named-content content-type="geo-json" specific-use="{&#34;type&#34;:&#34;Point&#34;,&#34;coordinates&#34;:[29.810361,31.125556]}" id="NCID0ER5AG" xlink:type="simple">31°07'32.0"N, 29°48'37.3"E</named-content></named-content>, 24.v.1925 (1 f#); Burg El-Arab <named-content xmlns:xlink="http://www.w3.org/1999/xlink" content-type="dwc:verbatimCoordinates" xlink:type="simple"><named-content content-type="geo-json" specific-use="{&#34;type&#34;:&#34;Point&#34;,&#34;coordinates&#34;:[29.553806,30.903528]}" id="NCID0EZ5AG" xlink:type="simple">30°54'12.7"N, 29°33'13.7"E</named-content></named-content>, 19.iv.1928 (1 f#); Gabal Abu Rowash <named-content xmlns:xlink="http://www.w3.org/1999/xlink" content-type="dwc:verbatimCoordinates" xlink:type="simple"><named-content content-type="geo-json" specific-use="{&#34;type&#34;:&#34;Point&#34;,&#34;coordinates&#34;:[31.199917,30.075194]}" id="NCID0EB6AG" xlink:type="simple">30°04'30.7"N, 31°11'59.7"E</named-content></named-content>, 13.ii.1924 (1 f#); 19.iii.1924 (1 f#); Kafr Hakim <named-content xmlns:xlink="http://www.w3.org/1999/xlink" content-type="dwc:verbatimCoordinates" xlink:type="simple"><named-content content-type="geo-json" specific-use="{&#34;type&#34;:&#34;Point&#34;,&#34;coordinates&#34;:[31.112861,30.077694]}" id="NCID0EJ6AG" xlink:type="simple">30°04'39.7"N, 31°06'46.3"E</named-content></named-content>, 24.iii.1925 (1 f#), 20.iii.1926 (1 f#); Mansouriah <named-content xmlns:xlink="http://www.w3.org/1999/xlink" content-type="dwc:verbatimCoordinates" xlink:type="simple"><named-content content-type="geo-json" specific-use="{&#34;type&#34;:&#34;Point&#34;,&#34;coordinates&#34;:[31.147750,29.968139]}" id="NCID0ER6AG" xlink:type="simple">29°58'05.3"N, 31°08'51.9"E</named-content></named-content>, 4.iii.1934 (2 f#); Burg El-Arab <named-content xmlns:xlink="http://www.w3.org/1999/xlink" content-type="dwc:verbatimCoordinates" xlink:type="simple"><named-content content-type="geo-json" specific-use="{&#34;type&#34;:&#34;Point&#34;,&#34;coordinates&#34;:[29.553806,30.903528]}" id="NCID0EZ6AG" xlink:type="simple">30°54'12.7"N, 29°33'13.7"E</named-content></named-content>, 18.iv.1925 (1 f#); Marsa Matrouh <named-content xmlns:xlink="http://www.w3.org/1999/xlink" content-type="dwc:verbatimCoordinates" xlink:type="simple"><named-content content-type="geo-json" specific-use="{&#34;type&#34;:&#34;Point&#34;,&#34;coordinates&#34;:[27.261778,31.184472]}" id="NCID0EBABG" xlink:type="simple">31°11'04.1"N, 27°15'42.4"E</named-content></named-content>, 17.iii.1933 (2 f#); Suize <named-content xmlns:xlink="http://www.w3.org/1999/xlink" content-type="dwc:verbatimCoordinates" xlink:type="simple"><named-content content-type="geo-json" specific-use="{&#34;type&#34;:&#34;Point&#34;,&#34;coordinates&#34;:[32.549944,29.969333]}" id="NCID0EJABG" xlink:type="simple">29°58'09.6"N, 32°32'59.8"E</named-content></named-content>, 5.iv.1927 (1 f#); Sinai N.E. <named-content xmlns:xlink="http://www.w3.org/1999/xlink" content-type="dwc:verbatimCoordinates" xlink:type="simple"><named-content content-type="geo-json" specific-use="{&#34;type&#34;:&#34;Point&#34;,&#34;coordinates&#34;:[34.171056,31.263722]}" id="NCID0ERABG" xlink:type="simple">31°15'49.4"N, 34°10'15.8"E</named-content></named-content>, 19.iv.1928 (1 f#); W. Silly Helwan <named-content xmlns:xlink="http://www.w3.org/1999/xlink" content-type="dwc:verbatimCoordinates" xlink:type="simple"><named-content content-type="geo-json" specific-use="{&#34;type&#34;:&#34;Point&#34;,&#34;coordinates&#34;:[31.318056,29.843778]}" id="NCID0EZABG" xlink:type="simple">29°50'37.6"N, 31°19'05.0"E</named-content></named-content>, 22.iii.1926 (1 f#) (<abbrev xmlns:xlink="http://www.w3.org/1999/xlink" content-type="institution" xlink:title="Department of Taxonomy, Plant Protection Institute, Ministry of Agriculture" id="ABBRID0E5ABG" xlink:type="simple">MAC</abbrev>); Abu Rawash <named-content xmlns:xlink="http://www.w3.org/1999/xlink" content-type="dwc:verbatimCoordinates" xlink:type="simple"><named-content content-type="geo-json" specific-use="{&#34;type&#34;:&#34;Point&#34;,&#34;coordinates&#34;:[31.199917,30.075194]}" id="NCID0EGBBG" xlink:type="simple">30°04'30.7"N, 31°11'59.7"E</named-content></named-content>, 26.iii.1952 (1 f#); Gabal Asfar <named-content xmlns:xlink="http://www.w3.org/1999/xlink" content-type="dwc:verbatimCoordinates" xlink:type="simple"><named-content content-type="geo-json" specific-use="{&#34;type&#34;:&#34;Point&#34;,&#34;coordinates&#34;:[31.355472,30.201583]}" id="NCID0EOBBG" xlink:type="simple">30°12'05.7"N, 31°21'19.7"E</named-content></named-content>, 9.iii.1951 (1 f#); Mansoura <named-content xmlns:xlink="http://www.w3.org/1999/xlink" content-type="dwc:verbatimCoordinates" xlink:type="simple"><named-content content-type="geo-json" specific-use="{&#34;type&#34;:&#34;Point&#34;,&#34;coordinates&#34;:[31.381917,31.045306]}" id="NCID0EWBBG" xlink:type="simple">31°02'43.1"N, 31°22'54.9"E</named-content></named-content>, 2.iii.1955 (1 f#); Mansouriah <named-content xmlns:xlink="http://www.w3.org/1999/xlink" content-type="dwc:verbatimCoordinates" xlink:type="simple"><named-content content-type="geo-json" specific-use="{&#34;type&#34;:&#34;Point&#34;,&#34;coordinates&#34;:[31.147750,29.968139]}" id="NCID0E5BBG" xlink:type="simple">29°58'05.3"N, 31°08'51.9"E</named-content></named-content>, 12.iii.1952 (1 f#); Pyramids <named-content xmlns:xlink="http://www.w3.org/1999/xlink" content-type="dwc:verbatimCoordinates" xlink:type="simple"><named-content content-type="geo-json" specific-use="{&#34;type&#34;:&#34;Point&#34;,&#34;coordinates&#34;:[31.014833,30.077722]}" id="NCID0EGCBG" xlink:type="simple">30°04'39.8"N, 31°00'53.4"E</named-content></named-content>, 12.iii.1951 (1 f#); W. Natroun <named-content xmlns:xlink="http://www.w3.org/1999/xlink" content-type="dwc:verbatimCoordinates" xlink:type="simple"><named-content content-type="geo-json" specific-use="{&#34;type&#34;:&#34;Point&#34;,&#34;coordinates&#34;:[30.244222,30.432833]}" id="NCID0EOCBG" xlink:type="simple">30°25'58.2"N, 30°14'39.2"E</named-content></named-content>, 2.iv.1951 (1 f#) (<named-content xmlns:xlink="http://www.w3.org/1999/xlink" content-type="dwc:institutional_code" xlink:type="simple">ASUC</named-content>).</p><p>Specimens previously identified as <italic><tp:taxon-name><tp:taxon-name-part taxon-name-part-type="genus" reg="Nemestrina">N.</tp:taxon-name-part><tp:taxon-name-part taxon-name-part-type="species" reg="fascifrons">fascifrons</tp:taxon-name-part></tp:taxon-name></italic>: Abu Rowash <named-content xmlns:xlink="http://www.w3.org/1999/xlink" content-type="dwc:verbatimCoordinates" xlink:type="simple"><named-content content-type="geo-json" specific-use="{&#34;type&#34;:&#34;Point&#34;,&#34;coordinates&#34;:[31.199917,30.075194]}" id="NCID0EIDBG" xlink:type="simple">30°04'30.7"N, 31°11'59.7"E</named-content></named-content>, 6.ii.1926 (2 m#); Helwan <named-content xmlns:xlink="http://www.w3.org/1999/xlink" content-type="dwc:verbatimCoordinates" xlink:type="simple"><named-content content-type="geo-json" specific-use="{&#34;type&#34;:&#34;Point&#34;,&#34;coordinates&#34;:[31.318056,29.843778]}" id="NCID0EQDBG" xlink:type="simple">29°50'37.6"N, 31°19'05.0"E</named-content></named-content>, 18.iii.1927 (1 m#), 7.iii.1930 (1 m#); Mansouriah <named-content xmlns:xlink="http://www.w3.org/1999/xlink" content-type="dwc:verbatimCoordinates" xlink:type="simple"><named-content content-type="geo-json" specific-use="{&#34;type&#34;:&#34;Point&#34;,&#34;coordinates&#34;:[31.147750,29.968139]}" id="NCID0EYDBG" xlink:type="simple">29°58'05.3"N,31°08'51.9"E</named-content></named-content> , 18.ii.1926 (1 m#); Mariut <named-content xmlns:xlink="http://www.w3.org/1999/xlink" content-type="dwc:verbatimCoordinates" xlink:type="simple"><named-content content-type="geo-json" specific-use="{&#34;type&#34;:&#34;Point&#34;,&#34;coordinates&#34;:[29.902917,31.142361]}" id="NCID0EAEBG" xlink:type="simple">31°08'32.5"N, 29°54'10.5"E</named-content></named-content> , 5.iv.1921 (1 m#); W. Garawi <named-content xmlns:xlink="http://www.w3.org/1999/xlink" content-type="dwc:verbatimCoordinates" xlink:type="simple"><named-content content-type="geo-json" specific-use="{&#34;type&#34;:&#34;Point&#34;,&#34;coordinates&#34;:[31.431917,29.795528]}" id="NCID0EIEBG" xlink:type="simple">29°47'43.9"N, 31°25'54.9"E</named-content></named-content>, 22.iii.1930 (1 m#), 31.iii.1930 (1 f#); W. Morrah <named-content xmlns:xlink="http://www.w3.org/1999/xlink" content-type="dwc:verbatimCoordinates" xlink:type="simple"><named-content content-type="geo-json" specific-use="{&#34;type&#34;:&#34;Point&#34;,&#34;coordinates&#34;:[33.766750,22.377528]}" id="NCID0EQEBG" xlink:type="simple">22°22'39.1"N, 33°46'00.3"E</named-content></named-content>, 26.iii.1927 (1 m#) (<abbrev xmlns:xlink="http://www.w3.org/1999/xlink" content-type="institution" xlink:title="Faculty of Agriculture, Alfieri, Al Azhar University" id="ABBRID0EVEBG" xlink:type="simple">AZUC</abbrev>); Kafr Hakim <named-content xmlns:xlink="http://www.w3.org/1999/xlink" content-type="dwc:verbatimCoordinates" xlink:type="simple"><named-content content-type="geo-json" specific-use="{&#34;type&#34;:&#34;Point&#34;,&#34;coordinates&#34;:[31.112861,30.077694]}" id="NCID0E4EBG" xlink:type="simple">30°04'39.7"N, 31°06'46.3"E</named-content></named-content>, 20.iii.1926 (1 m#); Mansouriah <named-content xmlns:xlink="http://www.w3.org/1999/xlink" content-type="dwc:verbatimCoordinates" xlink:type="simple"><named-content content-type="geo-json" specific-use="{&#34;type&#34;:&#34;Point&#34;,&#34;coordinates&#34;:[31.147750,29.968139]}" id="NCID0EFFBG" xlink:type="simple">29°58'05.3"N, 31°08'51.9"E</named-content></named-content>, 13.ii.1926 (1 m#), 2.iii.1927 (1 m#); W. Garawi <named-content xmlns:xlink="http://www.w3.org/1999/xlink" content-type="dwc:verbatimCoordinates" xlink:type="simple"><named-content content-type="geo-json" specific-use="{&#34;type&#34;:&#34;Point&#34;,&#34;coordinates&#34;:[31.431917,29.795528]}" id="NCID0ENFBG" xlink:type="simple">29°47'43.9"N, 31°25'54.9"E</named-content></named-content>, 22.iii.1930 (1 m#), 31.iii.1930 (2 m#) (<named-content xmlns:xlink="http://www.w3.org/1999/xlink" content-type="dwc:institutional_code" xlink:type="simple">CUC</named-content>); Dekheila <named-content xmlns:xlink="http://www.w3.org/1999/xlink" content-type="dwc:verbatimCoordinates" xlink:type="simple"><named-content content-type="geo-json" specific-use="{&#34;type&#34;:&#34;Point&#34;,&#34;coordinates&#34;:[29.810361,31.125556]}" id="NCID0E1FBG" xlink:type="simple">31°07'32.0"N, 29°48'37.3"E</named-content></named-content>, 4.ii.1928 (2 m#), 4.iii.1928 (1 m#); Burg El-Arab <named-content xmlns:xlink="http://www.w3.org/1999/xlink" content-type="dwc:verbatimCoordinates" xlink:type="simple"><named-content content-type="geo-json" specific-use="{&#34;type&#34;:&#34;Point&#34;,&#34;coordinates&#34;:[29.553806,30.903528]}" id="NCID0ECGBG" xlink:type="simple">30°54'12.7"N, 29°33'13.7"E</named-content></named-content>, 19.iv.1923 (1 m#); Kerdasa <named-content xmlns:xlink="http://www.w3.org/1999/xlink" content-type="dwc:verbatimCoordinates" xlink:type="simple"><named-content content-type="geo-json" specific-use="{&#34;type&#34;:&#34;Point&#34;,&#34;coordinates&#34;:[31.107639,30.025583]}" id="NCID0EKGBG" xlink:type="simple">30°01'32.1"N, 31°06'27.5"E</named-content></named-content>, 15.ii.1923 (1 m#), 10.ii.1925 (1 m#); Mansouriah <named-content xmlns:xlink="http://www.w3.org/1999/xlink" content-type="dwc:verbatimCoordinates" xlink:type="simple"><named-content content-type="geo-json" specific-use="{&#34;type&#34;:&#34;Point&#34;,&#34;coordinates&#34;:[31.147750,29.968139]}" id="NCID0ESGBG" xlink:type="simple">29°58'05.3"N, 31°08'51.9"E</named-content></named-content>, 13.ii.1926 (1 m#), 6.iii.1926 (1 m#); Burg El-Arab <named-content xmlns:xlink="http://www.w3.org/1999/xlink" content-type="dwc:verbatimCoordinates" xlink:type="simple"><named-content content-type="geo-json" specific-use="{&#34;type&#34;:&#34;Point&#34;,&#34;coordinates&#34;:[29.553806,30.903528]}" id="NCID0E1GBG" xlink:type="simple">30°54'12.7"N, 29°33'13.7"E</named-content></named-content>, 27.iv.1923 (1 m#), 18.iv.1925 (5 m#); (Six Towers) Suize Road <named-content xmlns:xlink="http://www.w3.org/1999/xlink" content-type="dwc:verbatimCoordinates" xlink:type="simple"><named-content content-type="geo-json" specific-use="{&#34;type&#34;:&#34;Point&#34;,&#34;coordinates&#34;:[32.492889,29.996083]}" id="NCID0ECHBG" xlink:type="simple">29°59'45.9"N, 32°29'34.4"E</named-content></named-content> , 26.iii.1926 (1 m#); Gabal Asfar <named-content xmlns:xlink="http://www.w3.org/1999/xlink" content-type="dwc:verbatimCoordinates" xlink:type="simple"><named-content content-type="geo-json" specific-use="{&#34;type&#34;:&#34;Point&#34;,&#34;coordinates&#34;:[31.355472,30.201583]}" id="NCID0EKHBG" xlink:type="simple">30°12'05.7"N, 31°21'19.7"E</named-content></named-content>, 9.iii.1951 (1 m#); Mansoura <named-content xmlns:xlink="http://www.w3.org/1999/xlink" content-type="dwc:verbatimCoordinates" xlink:type="simple"><named-content content-type="geo-json" specific-use="{&#34;type&#34;:&#34;Point&#34;,&#34;coordinates&#34;:[31.381917,31.045306]}" id="NCID0ESHBG" xlink:type="simple">31°02'43.1"N, 31°22'54.9"E</named-content></named-content>, 2.iii.1955 (1 m#) (<named-content xmlns:xlink="http://www.w3.org/1999/xlink" content-type="dwc:institutional_code" xlink:type="simple">ASUC</named-content>).</p><p>Specimens previously identified as <italic><tp:taxon-name><tp:taxon-name-part taxon-name-part-type="genus" reg="Nemestrinus">N.</tp:taxon-name-part><tp:taxon-name-part taxon-name-part-type="species" reg="abdominalis">abdominalis</tp:taxon-name-part></tp:taxon-name></italic>: Egypt (1 f#), without date, specimen number USNMENT01371553 (<named-content xmlns:xlink="http://www.w3.org/1999/xlink" content-type="dwc:institutional_code" xlink:type="simple">USNM</named-content>) (previously identified by W. Wirth as <italic><tp:taxon-name><tp:taxon-name-part taxon-name-part-type="genus" reg="Nemestrinus">N.</tp:taxon-name-part><tp:taxon-name-part taxon-name-part-type="species" reg="abdominalis">abdominalis</tp:taxon-name-part></tp:taxon-name></italic> but as <italic><tp:taxon-name><tp:taxon-name-part taxon-name-part-type="genus" reg="Nemestrinus">N.</tp:taxon-name-part><tp:taxon-name-part taxon-name-part-type="species" reg="ater">ater</tp:taxon-name-part></tp:taxon-name></italic> by Dr. Torsten Dikow using our key).</p></tp:treatment-sec><tp:treatment-sec sec-type="diagnosis" id="SECID0EEJBG"><title>Diagnosis.</title><p> Frons shiny black with a transverse white band; wing with small cells extending forward from R1 to hind margin; abdomen orange with longitudinal black vitta in male but entirely black in female.</p></tp:treatment-sec><tp:treatment-sec sec-type="redescription" id="SECID0EJJBG"><title>Redescription.</title><p> Length: male body 10–16 mm, wing 9–15 mm. Female body 14–21 mm, wing 10–13 mm. Male: Frons shiny black with transverse white band; face rather short, snout-like, sides with grayish yellow pollinosity (Figs <xref ref-type="fig" rid="F6">23–25</xref>). Antenna blackish and pollinose (Fig. <xref ref-type="fig" rid="F6">26</xref>).</p><p>Thorax black or blackish brown, with blackish to yellowish brown hairs, pleurae with long and dense black hairs; leg blackish or dark yellow; claws well developed; pulvilli almost rudimentary. Wing blackish brown, but apex and postero-apical margin pale brown; wing with many small cells extend forward from R1 to hind margin (Fig. <xref ref-type="fig" rid="F6">27</xref>). Abdomen short, wide, reddish to orange with longitudinal black strip that is narrow posteriorly and sometimes absent at apex (Fig. <xref ref-type="fig" rid="F6">28</xref>). Male genitalia with gonocoxite having two processes, inner process short and slender, whereas the outer process is longer, thicker and subapically curved; gonostyli longer than the inner gonocoxal processes but shorter than the outer one, with subapical cleft and small projection (Figs <xref ref-type="fig" rid="F6">29</xref>, <xref ref-type="fig" rid="F6">30</xref>); aedeagus free, narrow distally and fused proximally with parameres; parameres slightly sinuate; parameral apodeme a long, while aedeagal tine is short; ejaculatory apodeme slender and narrow (Figs <xref ref-type="fig" rid="F6">31</xref>, <xref ref-type="fig" rid="F6">32</xref>). Female. Similar as male (Figs <xref ref-type="fig" rid="F7">33–37</xref>), except: eyes widely separated more than in male. Abdomen entirely black or at least with reddish black lateral margins (Fig. <xref ref-type="fig" rid="F7">38</xref>). Head in male slightly wider than thorax but in female narrower than thorax. Female genitalia with quadrate subgenital plate, bilobed distally (Fig. <xref ref-type="fig" rid="F7">39</xref>); genital furca with furcated arms and serrated laterally (Fig. <xref ref-type="fig" rid="F7">40</xref>); uterus small, with terminal accessory process; spermathecal ducts narrow and long with oval medium spermathecae (Fig. <xref ref-type="fig" rid="F7">41</xref>).</p><fig id="F6" position="float" orientation="portrait"><object-id xmlns:xlink="http://www.w3.org/1999/xlink" content-type="doi" xlink:type="simple">10.3897/zookeys.1071.70743.figures23-32</object-id><object-id xmlns:xlink="http://www.w3.org/1999/xlink" content-type="arpha" xlink:type="simple">6018E849-1306-52A7-904B-0F119BFE74ED</object-id><label>Figures 23–32.</label><caption><p>Male of <italic><tp:taxon-name><tp:taxon-name-part taxon-name-part-type="genus" reg="Nemestrinus">Nemestrinus</tp:taxon-name-part><tp:taxon-name-part taxon-name-part-type="species" reg="ater">ater</tp:taxon-name-part></tp:taxon-name></italic>, head, frontal (<bold>23</bold>), head, dorsal (<bold>24</bold>), head, lateral (<bold>25</bold>), antenna (<bold>26</bold>), wing (<bold>27</bold>), and abdomen (<bold>28</bold>). <bold>29–32</bold> male genitalia: epandrium, proctiger, and cerci (<bold>29</bold>), gonocoxite with gonostylus, ventral (<bold>30</bold>), aedeagal complex, lateral (<bold>31</bold>) and dorsal (<bold>32</bold>). Abbreviations: aedg. aedeagus, aec. aedeagal complex, aedg tn. aedeagal tine A2. anal vein, al. alula, bm. basal medial cell, br. basal radial cell, c. cerci, C. costa, CuA1,2, CuP. cubital veins, d. discal cell, db. dorsal bridge, DV. diagonal vein, e. epandrium, ej. ejaculatory apodeme, endaedg pr. endoaedeagal process, 1st fl. first flagellomere, gap. gonocoxal apodeme, gc. gonocoxite, gpr. gonocoxal process, gs. gonostylus, h. hypandrium, h. humeral cross vein, lat ej pr. lateral ejaculatory process, m3. third medial cell, pm. parameres, pm ap. parameral apodeme, pr. proctiger, pt. phallic plate, M1, M2, M3. medial veins, m-cu. cross vein between medial and cubital veins, pd, pedicel, R1, R2, R3+4, R5,Rs. radial veins, r-m. cross vein between redial and medial veins, Sc. subcostal vein, sc. Scape, st. stylus.</p></caption><graphic xmlns:xlink="http://www.w3.org/1999/xlink" xlink:href="zookeys-1071-011-g006.jpg" position="float" orientation="portrait" xlink:type="simple" id="oo_611019.jpg"><uri content-type="original_file" xlink:type="simple">https://binary.pensoft.net/fig/611019</uri></graphic></fig><fig id="F7" position="float" orientation="portrait"><object-id xmlns:xlink="http://www.w3.org/1999/xlink" content-type="doi" xlink:type="simple">10.3897/zookeys.1071.70743.figures33-41</object-id><object-id xmlns:xlink="http://www.w3.org/1999/xlink" content-type="arpha" xlink:type="simple">DCB6A3E0-F315-5AD9-9EB2-E6484F50B6E0</object-id><label>Figures 33–41.</label><caption><p>Female of <italic><tp:taxon-name><tp:taxon-name-part taxon-name-part-type="genus" reg="Nemestrinus">Nemestrinus</tp:taxon-name-part><tp:taxon-name-part taxon-name-part-type="species" reg="ater">ater</tp:taxon-name-part></tp:taxon-name></italic>, head, frontal (<bold>33</bold>), head, dorsal (<bold>34</bold>), head, lateral (<bold>35</bold>), antenna (<bold>36</bold>), wing (<bold>37</bold>), and abdomen (<bold>38</bold>). <bold>39–41</bold> female genitalia: subgenital plate (<bold>39</bold>), genital furca (<bold>40</bold>), and spermathecae (<bold>41</bold>). Abbreviations: ma. median aperture, pl. posterolateral projection, sp. spermatheca, spd. spermathecal duct, ut. uterus.</p></caption><graphic xmlns:xlink="http://www.w3.org/1999/xlink" xlink:href="zookeys-1071-011-g007.jpg" position="float" orientation="portrait" xlink:type="simple" id="oo_611020.jpg"><uri content-type="original_file" xlink:type="simple">https://binary.pensoft.net/fig/611020</uri></graphic></fig></tp:treatment-sec><tp:treatment-sec sec-type="distribution" id="SECID0E6NBG"><title>Local distribution.</title><p> Coastal strip, Lower Nile.</p></tp:treatment-sec><tp:treatment-sec sec-type="distribution" id="SECID0EEOBG"><title>Geographical distribution.</title><p> Algeria, Egypt, Ethiopia, Israel, Spain, and Tunisia (<xref ref-type="bibr" rid="B30">Sack 1933</xref>; <xref ref-type="bibr" rid="B3">Bernardi 1973</xref>; <xref ref-type="bibr" rid="B26">Richter 1988</xref>).</p></tp:treatment-sec><tp:treatment-sec sec-type="remarks" id="SECID0EOOBG"><title>Remarks.</title><p><italic><tp:taxon-name><tp:taxon-name-part taxon-name-part-type="genus" reg="Nemestrinus">Nemestrinus</tp:taxon-name-part><tp:taxon-name-part taxon-name-part-type="species" reg="abdominalis">abdominalis</tp:taxon-name-part></tp:taxon-name></italic> and <italic><tp:taxon-name><tp:taxon-name-part taxon-name-part-type="genus" reg="Nemestrina">N.</tp:taxon-name-part><tp:taxon-name-part taxon-name-part-type="species" reg="fascifrons">fascifrons</tp:taxon-name-part></tp:taxon-name></italic> are newly synonymized with <italic><tp:taxon-name><tp:taxon-name-part taxon-name-part-type="genus" reg="Nemestrinus">N.</tp:taxon-name-part><tp:taxon-name-part taxon-name-part-type="species" reg="ater">ater</tp:taxon-name-part></tp:taxon-name></italic>. The earlier works of <xref ref-type="bibr" rid="B16">Lichtwardt (1909</xref>, <xref ref-type="bibr" rid="B17">1919</xref>), <xref ref-type="bibr" rid="B33">Villeneuve (1912)</xref>, and <xref ref-type="bibr" rid="B2">Bequaert (1938)</xref> suggested that <italic><tp:taxon-name><tp:taxon-name-part taxon-name-part-type="genus" reg="Nemestrinus">N.</tp:taxon-name-part><tp:taxon-name-part taxon-name-part-type="species" reg="ater">ater</tp:taxon-name-part></tp:taxon-name></italic>, <italic><tp:taxon-name><tp:taxon-name-part taxon-name-part-type="genus" reg="Nemestrinus">N.</tp:taxon-name-part><tp:taxon-name-part taxon-name-part-type="species" reg="abdominalis">abdominalis</tp:taxon-name-part></tp:taxon-name></italic>, and <italic><tp:taxon-name><tp:taxon-name-part taxon-name-part-type="genus" reg="Nemestrina">N.</tp:taxon-name-part><tp:taxon-name-part taxon-name-part-type="species" reg="fascifrons">fascifrons</tp:taxon-name-part></tp:taxon-name></italic> were closely related to each other based on Egyptian, Tunisian, and Palestinian material. We observed that <italic><tp:taxon-name><tp:taxon-name-part taxon-name-part-type="genus" reg="Nemestrinus">N.</tp:taxon-name-part><tp:taxon-name-part taxon-name-part-type="species" reg="ater">ater</tp:taxon-name-part></tp:taxon-name></italic> has sexually dimorphic abdominal color. We also discovered that all the specimens previously identified by Efflatoun as <italic><tp:taxon-name><tp:taxon-name-part taxon-name-part-type="genus" reg="Nemestrina">N.</tp:taxon-name-part><tp:taxon-name-part taxon-name-part-type="species" reg="fascifrons">fascifrons</tp:taxon-name-part></tp:taxon-name></italic> are males and we confirm these identifications. We also confirm that all the specimens that were previously identified by the same author as <italic><tp:taxon-name><tp:taxon-name-part taxon-name-part-type="genus" reg="Nemestrinus">N.</tp:taxon-name-part><tp:taxon-name-part taxon-name-part-type="species" reg="ater">ater</tp:taxon-name-part></tp:taxon-name></italic> are females and confirmed by us as <italic><tp:taxon-name><tp:taxon-name-part taxon-name-part-type="genus" reg="Nemestrina">N.</tp:taxon-name-part><tp:taxon-name-part taxon-name-part-type="species" reg="fascifrons">fascifrons</tp:taxon-name-part></tp:taxon-name></italic>. The two “species” of Efflatoun were captured from approximately the same locality and time of year by the same collector, i.e., “Efflatoun collected males at W. Garawi on 22.iii.1930 and 31.iii.1930 and females at W. Garawi on 22.iii.1930 and 31.iii.1930”; both are deposited in the Cairo University collection. We observed the sexual dimorphism and regard them as representing the same species.</p></tp:treatment-sec><ref-list><ref id="B30"><mixed-citation xmlns:xlink="http://www.w3.org/1999/xlink" xlink:type="simple"><person-group><name name-style="western"><surname>Sack</surname><given-names>P</given-names></name></person-group> (<year>1933</year>) <article-title>Die Fliegen der palaearktischen Region, <tp:taxon-name><tp:taxon-name-part taxon-name-part-type="family">Nemestrinidae</tp:taxon-name-part></tp:taxon-name>.</article-title> In: <person-group><name name-style="western"><surname>Lindner</surname><given-names>E</given-names></name></person-group> (<role>Ed.</role>) <issue-title>Stuttgart.</issue-title><source>Vol. 4 (22)</source>, <fpage>1</fpage>–<lpage>42</lpage>.</mixed-citation></ref><ref id="B3"><mixed-citation xmlns:xlink="http://www.w3.org/1999/xlink" xlink:type="simple"><person-group><name name-style="western"><surname>Bernardi</surname><given-names>N</given-names></name></person-group> (<year>1973</year>) <article-title>The genera of the Family <tp:taxon-name><tp:taxon-name-part taxon-name-part-type="family">Nemestrinidae</tp:taxon-name-part></tp:taxon-name> (<tp:taxon-name><tp:taxon-name-part taxon-name-part-type="order">Diptera</tp:taxon-name-part></tp:taxon-name>: <tp:taxon-name><tp:taxon-name-part taxon-name-part-type="suborder">Brachycera</tp:taxon-name-part></tp:taxon-name>).</article-title><source>Arquivos de Zoologia</source><volume>24</volume>(<issue>4</issue>): <fpage>211</fpage>–<lpage>318</lpage>. <ext-link xlink:type="simple" ext-link-type="doi" xlink:href="10.11606/issn.2176-7793.v24i4p211-318">https://doi.org/10.11606/issn.2176-7793.v24i4p211-318</ext-link></mixed-citation></ref><ref id="B26"><mixed-citation xmlns:xlink="http://www.w3.org/1999/xlink" xlink:type="simple"><person-group><name name-style="western"><surname>Richter</surname><given-names>VA</given-names></name></person-group> (<year>1988</year>) <article-title>Family <tp:taxon-name><tp:taxon-name-part taxon-name-part-type="family">Nemestrinidae</tp:taxon-name-part></tp:taxon-name>.</article-title> In: <person-group><name name-style="western"><surname>Soós</surname><given-names>Á</given-names></name></person-group>. <issue-title>&amp; Papp, L. (eds.</issue-title><source>), Catalogue of Palaearctic <tp:taxon-name><tp:taxon-name-part taxon-name-part-type="order">Diptera</tp:taxon-name-part></tp:taxon-name></source><volume>5</volume>: <fpage>171</fpage>–<lpage>181</lpage>.</mixed-citation></ref><ref id="B16"><mixed-citation xmlns:xlink="http://www.w3.org/1999/xlink" xlink:type="simple"><person-group><name name-style="western"><surname>Lichtwardt</surname><given-names>B</given-names></name></person-group> (<year>1909</year>) <article-title>Beitrag zur Kenntniss der Nemestriniden.</article-title><source>Deutsche entomologische Zeitschrift</source><volume>1</volume>: <fpage>113</fpage>–<lpage>127</lpage>. <ext-link xlink:type="simple" ext-link-type="doi" xlink:href="10.1002/mmnd.48019090117">https://doi.org/10.1002/mmnd.48019090117</ext-link></mixed-citation></ref><ref id="B17"><mixed-citation xmlns:xlink="http://www.w3.org/1999/xlink" xlink:type="simple"><person-group><name name-style="western"><surname>Lichtwardt</surname><given-names>B</given-names></name></person-group> (<year>1919</year>) <article-title>Die Nemestriniden des Ungarischen National Museums in Budapest.</article-title><source>Annales historico-naturales Musei nationalis hungarici</source><volume>17</volume>: <fpage>24</fpage>–<lpage>27</lpage>.</mixed-citation></ref><ref id="B33"><mixed-citation xmlns:xlink="http://www.w3.org/1999/xlink" xlink:type="simple"><person-group><name name-style="western"><surname>Villeneuve</surname><given-names>J</given-names></name></person-group> (<year>1912</year>) <article-title>Notes synonymiques.</article-title><source>Wiener Entomologische Zeitung</source><volume>31</volume>: <fpage>1</fpage>–<lpage>97</lpage>.</mixed-citation></ref><ref id="B2"><mixed-citation xmlns:xlink="http://www.w3.org/1999/xlink" xlink:type="simple"><person-group><name name-style="western"><surname>Bequaert</surname><given-names>J</given-names></name></person-group> (<year>1938</year>) <article-title>Sur quelques Nemestrinides palaearctiques, particulièrement d l’Iran.</article-title><source>Annales de la Société entomologique de Belgique</source><volume>78</volume>: <fpage>292</fpage>–<lpage>310</lpage>.</mixed-citation></ref></ref-list></tp:taxon-treatment>
