# Supplementary material for: A review of tangle-veined flies (Nemestrinidae, Diptera) in Egypt
Source: Zookeys. 2021 Nov 16;1071:11–42. doi: 10.3897/zookeys.1071.70743 (PMC8610966; doi:10.3897/zookeys.1071.70743)
Supplement: XML Treatment for Nemestrinus exalbidus [file zookeys.1071.70743-treatment4.xml]

<!DOCTYPE tp:taxon-treatment
  PUBLIC "-//TaxonX//DTD Taxonomic Treatment Publishing DTD v0 20100105//EN" "tax-treatment-NSO.dtd">
<tp:taxon-treatment xmlns:tp="http://www.plazi.org/taxpub"><tp:treatment-meta><kwd-group><label>Taxon classification</label><kwd>
              <named-content content-type="kingdom">Animalia</named-content>
            </kwd><kwd>
              <named-content content-type="order">Diptera</named-content>
            </kwd><kwd>
              <named-content content-type="family">Nemestrinidae</named-content>
            </kwd></kwd-group><mixed-citation publication-type="journal"><person-group><name><surname>El-Hashash</surname><given-names>Arafa Elsayed</given-names></name><name><surname>Badrawy</surname><given-names>Haitham Badrawy Mousa</given-names></name><name><surname>Ibrahim</surname><given-names>Ayman Mohyie-Eldin</given-names></name></person-group><article-title>A review of tangle-veined flies (<tp:taxon-name><tp:taxon-name-part taxon-name-part-type="family">Nemestrinidae</tp:taxon-name-part></tp:taxon-name>, <tp:taxon-name><tp:taxon-name-part taxon-name-part-type="order">Diptera</tp:taxon-name-part></tp:taxon-name>) in Egypt</article-title><source>Zookeys</source><day>16</day><month>11</month><year>2021</year><volume>1071</volume><fpage>11</fpage><lpage>42</lpage><pub-id pub-id-type="doi">10.3897/zookeys.1071.70743</pub-id></mixed-citation></tp:treatment-meta><tp:nomenclature><tp:taxon-name>
            <object-id xmlns:xlink="http://www.w3.org/1999/xlink" content-type="arpha" xlink:type="simple">F362BA44-4E63-54EF-BC33-3B743528D59D</object-id>
            <tp:taxon-name-part taxon-name-part-type="genus" reg="Nemestrinus">Nemestrinus</tp:taxon-name-part>
            <tp:taxon-name-part taxon-name-part-type="species" reg="exalbidus">exalbidus</tp:taxon-name-part>
          </tp:taxon-name><tp:taxon-authority>(Lichtwardt, 1907)</tp:taxon-authority><xref ref-type="fig" rid="F8">Figures 42–51</xref><xref ref-type="fig" rid="F9">, 52–60</xref><tp:nomenclature-citation-list><tp:nomenclature-citation><tp:taxon-name>
                <tp:taxon-name-part taxon-name-part-type="genus" reg="Nemestrina">Nemestrina</tp:taxon-name-part>
                <tp:taxon-name-part taxon-name-part-type="species" reg="exalbidus">exalbidus</tp:taxon-name-part>
              </tp:taxon-name><comment>Lichtwardt, 1907: 441. Type locality: Israel (Jerusalem).</comment></tp:nomenclature-citation></tp:nomenclature-citation-list></tp:nomenclature><tp:treatment-sec sec-type="material" id="SECID0ELUBG"><title>Specimens examined.</title><p>W. Dar El-Maskhara <named-content xmlns:xlink="http://www.w3.org/1999/xlink" content-type="dwc:verbatimCoordinates" xlink:type="simple"><named-content content-type="geo-json" specific-use="{&#34;type&#34;:&#34;Point&#34;,&#34;coordinates&#34;:[31.416639,29.784139]}" id="NCID0EUUBG" xlink:type="simple">29°47'02.9"N, 31°24'59.9"E</named-content></named-content>, 12.iv.1930 (1 f#); W. Hodein South Eastern Desert <named-content xmlns:xlink="http://www.w3.org/1999/xlink" content-type="dwc:verbatimCoordinates" xlink:type="simple"><named-content content-type="geo-json" specific-use="{&#34;type&#34;:&#34;Point&#34;,&#34;coordinates&#34;:[35.329167,23.087222]}" id="NCID0E3UBG" xlink:type="simple">23°5'14’"N, 35°19'45"E</named-content></named-content>, 17.iii.1928 (1 m#); W. Hoff <named-content xmlns:xlink="http://www.w3.org/1999/xlink" content-type="dwc:verbatimCoordinates" xlink:type="simple"><named-content content-type="geo-json" specific-use="{&#34;type&#34;:&#34;Point&#34;,&#34;coordinates&#34;:[31.311722,29.884056]}" id="NCID0EEVBG" xlink:type="simple">29°53'02.6"N, 31°18'42.2"E</named-content></named-content>, 12.iv.1921 (1 f#), 24.iii.1930 (1 m#); W. Zohleiga <named-content xmlns:xlink="http://www.w3.org/1999/xlink" content-type="dwc:verbatimCoordinates" xlink:type="simple"><named-content content-type="geo-json" specific-use="{&#34;type&#34;:&#34;Point&#34;,&#34;coordinates&#34;:[33.750000,26.133306]}" id="NCID0EMVBG" xlink:type="simple">26°07'59.9"N, 33°45'00.0"E</named-content></named-content>, 27.iii.1925 (1 f#) (<abbrev xmlns:xlink="http://www.w3.org/1999/xlink" content-type="institution" xlink:title="Faculty of Agriculture, Alfieri, Al Azhar University" id="ABBRID0ERVBG" xlink:type="simple">AZUC</abbrev>); Abu Rowash <named-content xmlns:xlink="http://www.w3.org/1999/xlink" content-type="dwc:verbatimCoordinates" xlink:type="simple"><named-content content-type="geo-json" specific-use="{&#34;type&#34;:&#34;Point&#34;,&#34;coordinates&#34;:[31.199917,30.075194]}" id="NCID0EZVBG" xlink:type="simple">30°04'30.7"N, 31°11'59.7"E</named-content></named-content>, 16.iii.1927 (1 f#); Ogret El-Sheikh <named-content xmlns:xlink="http://www.w3.org/1999/xlink" content-type="dwc:verbatimCoordinates" xlink:type="simple"><named-content content-type="geo-json" specific-use="{&#34;type&#34;:&#34;Point&#34;,&#34;coordinates&#34;:[31.307722,29.880583]}" id="NCID0EBWBG" xlink:type="simple">29°52'50.1"N, 31°18'27.8"E</named-content></named-content>, 31.iii.1926 (1 f#); W. Hoff <named-content xmlns:xlink="http://www.w3.org/1999/xlink" content-type="dwc:verbatimCoordinates" xlink:type="simple"><named-content content-type="geo-json" specific-use="{&#34;type&#34;:&#34;Point&#34;,&#34;coordinates&#34;:[31.311722,29.884056]}" id="NCID0EJWBG" xlink:type="simple">29°53'02.6"N, 31°18'42.2"E</named-content></named-content>, 24.iii.1930 (1 m#); W. Rishrash <named-content xmlns:xlink="http://www.w3.org/1999/xlink" content-type="dwc:verbatimCoordinates" xlink:type="simple"><named-content content-type="geo-json" specific-use="{&#34;type&#34;:&#34;Point&#34;,&#34;coordinates&#34;:[31.367222,29.464167]}" id="NCID0ERWBG" xlink:type="simple">29°27'51"N, 31°22'2"E</named-content></named-content>, 29.iii.1935 (7 m# &amp; 4 f#) (<named-content xmlns:xlink="http://www.w3.org/1999/xlink" content-type="dwc:institutional_code" xlink:type="simple">CUC</named-content>); Ogret El-Sheikh <named-content xmlns:xlink="http://www.w3.org/1999/xlink" content-type="dwc:verbatimCoordinates" xlink:type="simple"><named-content content-type="geo-json" specific-use="{&#34;type&#34;:&#34;Point&#34;,&#34;coordinates&#34;:[31.307722,29.880583]}" id="NCID0E5WBG" xlink:type="simple">29°52'50.1"N, 31°18'27.8"E</named-content></named-content>, 14.iii.1927 (1 m#); W. Hoff <named-content xmlns:xlink="http://www.w3.org/1999/xlink" content-type="dwc:verbatimCoordinates" xlink:type="simple"><named-content content-type="geo-json" specific-use="{&#34;type&#34;:&#34;Point&#34;,&#34;coordinates&#34;:[31.311722,29.884056]}" id="NCID0EGXBG" xlink:type="simple">29°53'02.6"N, 31°18'42.2"E</named-content></named-content>, 30.iii.1928 (1 m#); W. Zohleiga <named-content xmlns:xlink="http://www.w3.org/1999/xlink" content-type="dwc:verbatimCoordinates" xlink:type="simple"><named-content content-type="geo-json" specific-use="{&#34;type&#34;:&#34;Point&#34;,&#34;coordinates&#34;:[33.750000,26.133306]}" id="NCID0EOXBG" xlink:type="simple">26°07'59.9"N, 33°45'00.0"E</named-content></named-content>, 25,29.iii.1925 (1 f#) (<abbrev xmlns:xlink="http://www.w3.org/1999/xlink" content-type="institution" xlink:title="Department of Taxonomy, Plant Protection Institute, Ministry of Agriculture" id="ABBRID0ETXBG" xlink:type="simple">MAC</abbrev>); Etaka <named-content xmlns:xlink="http://www.w3.org/1999/xlink" content-type="dwc:verbatimCoordinates" xlink:type="simple"><named-content content-type="geo-json" specific-use="{&#34;type&#34;:&#34;Point&#34;,&#34;coordinates&#34;:[32.468667,29.438639]}" id="NCID0E2XBG" xlink:type="simple">29°26'19.1"N, 32°28'07.2"E</named-content></named-content> , 22.ii.1951(1 f#), 26.iii.1951 (1 m#); Kerdasa <named-content xmlns:xlink="http://www.w3.org/1999/xlink" content-type="dwc:verbatimCoordinates" xlink:type="simple"><named-content content-type="geo-json" specific-use="{&#34;type&#34;:&#34;Point&#34;,&#34;coordinates&#34;:[31.107639,30.025583]}" id="NCID0EDYBG" xlink:type="simple">30°01'32.1"N, 31°06'27.5"E</named-content></named-content>, 14.iv.1951 (3 f#); Mansouriah <named-content xmlns:xlink="http://www.w3.org/1999/xlink" content-type="dwc:verbatimCoordinates" xlink:type="simple"><named-content content-type="geo-json" specific-use="{&#34;type&#34;:&#34;Point&#34;,&#34;coordinates&#34;:[31.147750,29.968139]}" id="NCID0ELYBG" xlink:type="simple">29°58'05.3"N, 31°08'51.9"E</named-content></named-content>, 25.iv.1957 (1 m#); W. Kaber <named-content xmlns:xlink="http://www.w3.org/1999/xlink" content-type="dwc:verbatimCoordinates" xlink:type="simple"><named-content content-type="geo-json" specific-use="{&#34;type&#34;:&#34;Point&#34;,&#34;coordinates&#34;:[25.839722,23.441389]}" id="NCID0ETYBG" xlink:type="simple">23°26'29"N, 25°50'23"E</named-content></named-content>, 1.iv.1994 (1 f#) (<named-content xmlns:xlink="http://www.w3.org/1999/xlink" content-type="dwc:institutional_code" xlink:type="simple">ASUC</named-content>).</p></tp:treatment-sec><tp:treatment-sec sec-type="diagnosis" id="SECID0E4YBG"><title>Diagnosis.</title><p> Frons covered with dense gray pollinosity except shiny black oval callus below ocellar triangle; wing hyaline, except slightly brownish along anterior margin, with a few small cells extending forward from R2+3 to M1 or M2. Abdomen orange or reddish with longitudinal median black vitta.</p></tp:treatment-sec><tp:treatment-sec sec-type="redescription" id="SECID0ECZBG"><title>Redescription.</title><p> Length: male body 14–17 mm, wing 12.5–14.5 mm. Female body 18 mm, wing 15.5 mm. Head shiny black with white hairs; frons covered with dense gray pollinosity except shiny black oval callus below ocellar triangle; face rather conical (Figs <xref ref-type="fig" rid="F8">42–44</xref>, <xref ref-type="fig" rid="F9">52–54</xref>). Thorax shiny black with dense whitish hairs laterally and a few dorsally. Leg orange, but femora black. Wing hyaline, except pale brownish anterior margin, with just a few small cells extending forward from R2+3 to M1 or M2 (Figs <xref ref-type="fig" rid="F8">46</xref>, <xref ref-type="fig" rid="F9">56</xref>). The differences in cell number and structure on the wing is continuous variation and inconsistently different between males and females. Abdomen orange or reddish with longitudinal black median vitta; base of abdomen covered with dense, short, yellowish gray hairs, lateral margins of subsequent segments with dense white hairs; venter of abdomen entirely orange (Figs <xref ref-type="fig" rid="F8">47</xref>, <xref ref-type="fig" rid="F9">57</xref>). Gonocoxite with only inner gonocoxal process, tapered apically (Figs <xref ref-type="fig" rid="F8">48</xref>, <xref ref-type="fig" rid="F8">49</xref>); distiphallus narrow; parameral apodeme rather short, aedeagal tine narrow and curved, forming semicircle, pointed distally; ejaculatory apodeme distally broader (Figs <xref ref-type="fig" rid="F8">50</xref>, <xref ref-type="fig" rid="F8">51</xref>). Female differentiated from male by the eyes that are more dichoptic. Female genitalia with rectangular subgenital plate, excavated proximally to approx. 1/2 length of plate (Fig. <xref ref-type="fig" rid="F9">58</xref>); genital furca with small genital aperture, between projections with broad ends, and curved posteromedially with small curve on upper and lower margins (Fig. <xref ref-type="fig" rid="F9">59</xref>); uterus large and flatted, spermathecae long (Fig. <xref ref-type="fig" rid="F9">60</xref>).</p><fig id="F8" position="float" orientation="portrait"><object-id xmlns:xlink="http://www.w3.org/1999/xlink" content-type="doi" xlink:type="simple">10.3897/zookeys.1071.70743.figures42-51</object-id><object-id xmlns:xlink="http://www.w3.org/1999/xlink" content-type="arpha" xlink:type="simple">49215F46-C9BB-564C-97A0-65373649242C</object-id><label>Figures 42–51.</label><caption><p>Male of <italic><tp:taxon-name><tp:taxon-name-part taxon-name-part-type="genus" reg="Nemestrinus">Nemestrinus</tp:taxon-name-part><tp:taxon-name-part taxon-name-part-type="species" reg="exalbidus">exalbidus</tp:taxon-name-part></tp:taxon-name></italic>, head, frontal (<bold>42</bold>), head, dorsal (<bold>43</bold>), head, lateral (<bold>44</bold>), antenna (<bold>45</bold>), wing (<bold>46</bold>), and abdomen (<bold>47</bold>). <bold>48–51</bold> male genitalia: epandrium, proctiger, and cerci (<bold>48</bold>), gonocoxite with gonostylus, ventral (<bold>49</bold>), aedeagal complex, lateral (<bold>50</bold>) and dorsal (<bold>51</bold>). Abbreviations: aedg. aedeagus, aec. aedeagal complex, aedg tn. aedeagal tine A2. anal vein, al. alula, bm. basal medial cell, br. basal radial cell, c. cerci, C. costa, CuA1,2, CuP. cubital veins, d. discal cell, db. dorsal bridge, DV. diagonal vein, e. epandrium, ej. ejaculatory apodeme, endaedg pr. endoaedeagal process, 1st fl. first flagellomere, gap. gonocoxal apodeme, gc. gonocoxite, gpr. gonocoxal process, gs. gonostylus, h. hypandrium, h. humeral cross vein, lat ej pr. lateral ejaculatory process, m3. third medial cell, pm. parameres, pm ap. parameral apodeme, pr. proctiger, pt. phallic plate, M1, M2, M3. medial veins, m-cu. cross vein between medial and cubital veins, pd, pedicel, R1, R2, R3+4, R5,Rs. radial veins, r-m. cross vein between redial and medial veins, Sc. subcostal vein, sc. Scape, st. stylus.</p></caption><graphic xmlns:xlink="http://www.w3.org/1999/xlink" xlink:href="zookeys-1071-011-g008.jpg" position="float" orientation="portrait" xlink:type="simple" id="oo_611021.jpg"><uri content-type="original_file" xlink:type="simple">https://binary.pensoft.net/fig/611021</uri></graphic></fig><fig id="F9" position="float" orientation="portrait"><object-id xmlns:xlink="http://www.w3.org/1999/xlink" content-type="doi" xlink:type="simple">10.3897/zookeys.1071.70743.figures52-60</object-id><object-id xmlns:xlink="http://www.w3.org/1999/xlink" content-type="arpha" xlink:type="simple">A7E63ACA-9D06-5C47-B324-A868F6F5932A</object-id><label>Figures 52–60.</label><caption><p>Female of <italic><tp:taxon-name><tp:taxon-name-part taxon-name-part-type="genus" reg="Nemestrinus">Nemestrinus</tp:taxon-name-part><tp:taxon-name-part taxon-name-part-type="species" reg="exalbidus">exalbidus</tp:taxon-name-part></tp:taxon-name></italic>, head, frontal (<bold>52</bold>), head, dorsal (<bold>53</bold>), head, lateral (<bold>54</bold>), antenna (<bold>55</bold>), wing (<bold>56</bold>), and abdomen (<bold>57</bold>). <bold>58–60</bold> female genitalia: subgenital plate (<bold>58</bold>), genital furca (<bold>59</bold>), and spermathecae (<bold>60</bold>). Abbreviations: ma. median aperture, pl. posterolateral projection, sp. spermatheca, spd. spermathecal duct, ut. uterus.</p></caption><graphic xmlns:xlink="http://www.w3.org/1999/xlink" xlink:href="zookeys-1071-011-g009.jpg" position="float" orientation="portrait" xlink:type="simple" id="oo_611022.jpg"><uri content-type="original_file" xlink:type="simple">https://binary.pensoft.net/fig/611022</uri></graphic></fig></tp:treatment-sec><tp:treatment-sec sec-type="distribution" id="SECID0EW4BG"><title>Local distribution.</title><p> Eastern Desert, Lower Nile.</p></tp:treatment-sec><tp:treatment-sec sec-type="distribution" id="SECID0E24BG"><title>Geographical distribution.</title><p> Egypt, Iran, and Israel (<xref ref-type="bibr" rid="B30">Sack 1933</xref>; <xref ref-type="bibr" rid="B3">Bernardi 1973</xref>; <xref ref-type="bibr" rid="B26">Richter 1988</xref>).</p></tp:treatment-sec><ref-list><ref id="B30"><mixed-citation xmlns:xlink="http://www.w3.org/1999/xlink" xlink:type="simple"><person-group><name name-style="western"><surname>Sack</surname><given-names>P</given-names></name></person-group> (<year>1933</year>) <article-title>Die Fliegen der palaearktischen Region, <tp:taxon-name><tp:taxon-name-part taxon-name-part-type="family">Nemestrinidae</tp:taxon-name-part></tp:taxon-name>.</article-title> In: <person-group><name name-style="western"><surname>Lindner</surname><given-names>E</given-names></name></person-group> (<role>Ed.</role>) <issue-title>Stuttgart.</issue-title><source>Vol. 4 (22)</source>, <fpage>1</fpage>–<lpage>42</lpage>.</mixed-citation></ref><ref id="B3"><mixed-citation xmlns:xlink="http://www.w3.org/1999/xlink" xlink:type="simple"><person-group><name name-style="western"><surname>Bernardi</surname><given-names>N</given-names></name></person-group> (<year>1973</year>) <article-title>The genera of the Family <tp:taxon-name><tp:taxon-name-part taxon-name-part-type="family">Nemestrinidae</tp:taxon-name-part></tp:taxon-name> (<tp:taxon-name><tp:taxon-name-part taxon-name-part-type="order">Diptera</tp:taxon-name-part></tp:taxon-name>: <tp:taxon-name><tp:taxon-name-part taxon-name-part-type="suborder">Brachycera</tp:taxon-name-part></tp:taxon-name>).</article-title><source>Arquivos de Zoologia</source><volume>24</volume>(<issue>4</issue>): <fpage>211</fpage>–<lpage>318</lpage>. <ext-link xlink:type="simple" ext-link-type="doi" xlink:href="10.11606/issn.2176-7793.v24i4p211-318">https://doi.org/10.11606/issn.2176-7793.v24i4p211-318</ext-link></mixed-citation></ref><ref id="B26"><mixed-citation xmlns:xlink="http://www.w3.org/1999/xlink" xlink:type="simple"><person-group><name name-style="western"><surname>Richter</surname><given-names>VA</given-names></name></person-group> (<year>1988</year>) <article-title>Family <tp:taxon-name><tp:taxon-name-part taxon-name-part-type="family">Nemestrinidae</tp:taxon-name-part></tp:taxon-name>.</article-title> In: <person-group><name name-style="western"><surname>Soós</surname><given-names>Á</given-names></name></person-group>. <issue-title>&amp; Papp, L. (eds.</issue-title><source>), Catalogue of Palaearctic <tp:taxon-name><tp:taxon-name-part taxon-name-part-type="order">Diptera</tp:taxon-name-part></tp:taxon-name></source><volume>5</volume>: <fpage>171</fpage>–<lpage>181</lpage>.</mixed-citation></ref></ref-list></tp:taxon-treatment>
