# Supplementary material for: A review of tangle-veined flies (Nemestrinidae, Diptera) in Egypt
Source: Zookeys. 2021 Nov 16;1071:11–42. doi: 10.3897/zookeys.1071.70743 (PMC8610966; doi:10.3897/zookeys.1071.70743)
Supplement: XML Treatment for Nemestrinus fasciatus [file zookeys.1071.70743-treatment5.xml]

<!DOCTYPE tp:taxon-treatment
  PUBLIC "-//TaxonX//DTD Taxonomic Treatment Publishing DTD v0 20100105//EN" "tax-treatment-NSO.dtd">
<tp:taxon-treatment xmlns:tp="http://www.plazi.org/taxpub"><tp:treatment-meta><kwd-group><label>Taxon classification</label><kwd>
              <named-content content-type="kingdom">Animalia</named-content>
            </kwd><kwd>
              <named-content content-type="order">Diptera</named-content>
            </kwd><kwd>
              <named-content content-type="family">Nemestrinidae</named-content>
            </kwd></kwd-group><mixed-citation publication-type="journal"><person-group><name><surname>El-Hashash</surname><given-names>Arafa Elsayed</given-names></name><name><surname>Badrawy</surname><given-names>Haitham Badrawy Mousa</given-names></name><name><surname>Ibrahim</surname><given-names>Ayman Mohyie-Eldin</given-names></name></person-group><article-title>A review of tangle-veined flies (<tp:taxon-name><tp:taxon-name-part taxon-name-part-type="family">Nemestrinidae</tp:taxon-name-part></tp:taxon-name>, <tp:taxon-name><tp:taxon-name-part taxon-name-part-type="order">Diptera</tp:taxon-name-part></tp:taxon-name>) in Egypt</article-title><source>Zookeys</source><day>16</day><month>11</month><year>2021</year><volume>1071</volume><fpage>11</fpage><lpage>42</lpage><pub-id pub-id-type="doi">10.3897/zookeys.1071.70743</pub-id></mixed-citation></tp:treatment-meta><tp:nomenclature><tp:taxon-name>
            <object-id xmlns:xlink="http://www.w3.org/1999/xlink" content-type="arpha" xlink:type="simple">2EA43BCE-8DBE-5567-91C8-B55725DED1DE</object-id>
            <tp:taxon-name-part taxon-name-part-type="genus" reg="Nemestrinus">Nemestrinus</tp:taxon-name-part>
            <tp:taxon-name-part taxon-name-part-type="species" reg="fasciatus">fasciatus</tp:taxon-name-part>
          </tp:taxon-name><tp:taxon-authority>(Olivier, 1811)</tp:taxon-authority><xref ref-type="fig" rid="F10">Figures 61–70</xref><xref ref-type="fig" rid="F11">, 71–79</xref><tp:nomenclature-citation-list><tp:nomenclature-citation><tp:taxon-name>
                <tp:taxon-name-part taxon-name-part-type="genus" reg="Nemestrina">Nemestrina</tp:taxon-name-part>
                <tp:taxon-name-part taxon-name-part-type="species" reg="fasciata">fasciata</tp:taxon-name-part>
              </tp:taxon-name><comment>Olivier, 1811: 171–172. Type locality: Egypt.</comment></tp:nomenclature-citation></tp:nomenclature-citation-list></tp:nomenclature><tp:treatment-sec sec-type="material" id="SECID0E56BG"><title>Specimens examined.</title><p>Burg El-Arab <named-content xmlns:xlink="http://www.w3.org/1999/xlink" content-type="dwc:verbatimCoordinates" xlink:type="simple"><named-content content-type="geo-json" specific-use="{&#34;type&#34;:&#34;Point&#34;,&#34;coordinates&#34;:[29.553806,30.903528]}" id="NCID0EIAAI" xlink:type="simple">30°54'12.7"N, 29°33'13.7"E</named-content></named-content>, 6.v.1926 (1 m#); Burg El-Arab, 2.v.1921 (10 m#) (<abbrev xmlns:xlink="http://www.w3.org/1999/xlink" content-type="institution" xlink:title="Faculty of Agriculture, Alfieri, Al Azhar University" id="ABBRID0ENAAI" xlink:type="simple">AZUC</abbrev>); Burg El-Arab <named-content xmlns:xlink="http://www.w3.org/1999/xlink" content-type="dwc:verbatimCoordinates" xlink:type="simple"><named-content content-type="geo-json" specific-use="{&#34;type&#34;:&#34;Point&#34;,&#34;coordinates&#34;:[29.553806,30.903528]}" id="NCID0EVAAI" xlink:type="simple">30°54'12.7"N, 29°33'13.7"E</named-content></named-content>, 5.v.1926 (1 f#) (<named-content xmlns:xlink="http://www.w3.org/1999/xlink" content-type="dwc:institutional_code" xlink:type="simple">CUC</named-content>); Burg El-Arab <named-content xmlns:xlink="http://www.w3.org/1999/xlink" content-type="dwc:verbatimCoordinates" xlink:type="simple"><named-content content-type="geo-json" specific-use="{&#34;type&#34;:&#34;Point&#34;,&#34;coordinates&#34;:[29.553806,30.903528]}" id="NCID0ECBAI" xlink:type="simple">30°54'12.7"N, 29°33'13.7"E</named-content></named-content>, 10.v.1927 (1 m#), 19.iv.1928 (6 m# &amp; 6 f#); King Mariut <named-content xmlns:xlink="http://www.w3.org/1999/xlink" content-type="dwc:verbatimCoordinates" xlink:type="simple"><named-content content-type="geo-json" specific-use="{&#34;type&#34;:&#34;Point&#34;,&#34;coordinates&#34;:[29.647500,30.957556]}" id="NCID0EKBAI" xlink:type="simple">30°57'27.2"N, 29°38'51.0"E</named-content></named-content> 14.iv.1915 (1 m#), 23.v.1925 (1 m#); Burg El-Arab <named-content xmlns:xlink="http://www.w3.org/1999/xlink" content-type="dwc:verbatimCoordinates" xlink:type="simple"><named-content content-type="geo-json" specific-use="{&#34;type&#34;:&#34;Point&#34;,&#34;coordinates&#34;:[29.553806,30.903528]}" id="NCID0ESBAI" xlink:type="simple">30°54'12.7"N, 29°33'13.7"E</named-content></named-content>, 2.v.1924 (1 f#) (<abbrev xmlns:xlink="http://www.w3.org/1999/xlink" content-type="institution" xlink:title="Department of Taxonomy, Plant Protection Institute, Ministry of Agriculture" id="ABBRID0EXBAI" xlink:type="simple">MAC</abbrev>); Max <named-content xmlns:xlink="http://www.w3.org/1999/xlink" content-type="dwc:verbatimCoordinates" xlink:type="simple"><named-content content-type="geo-json" specific-use="{&#34;type&#34;:&#34;Point&#34;,&#34;coordinates&#34;:[29.863250,31.164028]}" id="NCID0E6BAI" xlink:type="simple">31°09'50.5"N, 29°51'47.7"E</named-content></named-content>, 21.iv.1952 (1 f#) (<named-content xmlns:xlink="http://www.w3.org/1999/xlink" content-type="dwc:institutional_code" xlink:type="simple">ASUC</named-content>).</p></tp:treatment-sec><tp:treatment-sec sec-type="diagnosis" id="SECID0EJCAI"><title>Diagnosis.</title><p> Frons and face with dense whitish hairs and pollinose; inner ends of transverse suture with two white spots; wing hyaline with brownish base, veins yellowish, without additional small cells; abdomen black with transverse white bands, slightly curved medially; gonocoxite with inner and outer processes, the inner tapered apically, outer slightly curved subapically; gonostyli broader than gonocoxal processes with broad subapical projection; aedeagal complex narrow, aedeagus slightly broader distally.</p></tp:treatment-sec><tp:treatment-sec sec-type="redescription" id="SECID0EOCAI"><title>Redescription.</title><p> Length: male body 13–16.5 mm, wing 1–12 mm. Female) body 12–19.5 mm, wing 1–13 mm.</p><p>Head triangular in profile, ventrally with dense, short, whitish hairs; frons and face with dense whitish hairs and pollinosity (Figs <xref ref-type="fig" rid="F10">61–63</xref>, <xref ref-type="fig" rid="F11">71–73</xref>); antenna distinctly jointed, stylus is brown (Figs <xref ref-type="fig" rid="F10">64</xref>, <xref ref-type="fig" rid="F11">74</xref>). Thorax slightly shiny black; inner parts of transverse suture with two white spots; scutellum and mesonotum with grayish yellow hairs; pleurae with long white hairs. Leg with blackish femora covered with whitish hairs; tibiae and tarsi brown with brownish red hairs; pulvilli orange, nearly as long as claws. Wing hyaline with brownish infuscate base; veins yellowish, without additional small cells (Figs <xref ref-type="fig" rid="F10">65</xref>, <xref ref-type="fig" rid="F11">75</xref>). Abdomen black with transverse white bands, whi slightly curved medially; basal segments with long yellowish hairs but subsequent segments with white hairs; venter of abdomen with dense white hairs that fold on the lateral margins (Figs <xref ref-type="fig" rid="F10">66</xref>, <xref ref-type="fig" rid="F11">76</xref>). Gonocoxite with inner and outer processes, inner tapered apically, outer slightly curved subapically; gonostyli broader than gonocoxal processes with broad projection subapically (Figs <xref ref-type="fig" rid="F10">67</xref>, <xref ref-type="fig" rid="F10">68</xref>); aedeagal complex narrow, aedeagus slightly broader apically (Figs <xref ref-type="fig" rid="F10">69</xref>, <xref ref-type="fig" rid="F10">70</xref>).</p><fig id="F10" position="float" orientation="portrait"><object-id xmlns:xlink="http://www.w3.org/1999/xlink" content-type="doi" xlink:type="simple">10.3897/zookeys.1071.70743.figures61-70</object-id><object-id xmlns:xlink="http://www.w3.org/1999/xlink" content-type="arpha" xlink:type="simple">8DAE94FB-E490-5D4C-B556-044710901585</object-id><label>Figures 61–70.</label><caption><p>Male of <italic><tp:taxon-name><tp:taxon-name-part taxon-name-part-type="genus" reg="Nemestrinus">Nemestrinus</tp:taxon-name-part><tp:taxon-name-part taxon-name-part-type="species" reg="fasciatus">fasciatus</tp:taxon-name-part></tp:taxon-name></italic>, head, frontal (<bold>61</bold>), head, dorsal (<bold>62</bold>), head, lateral (<bold>63</bold>), antenna (<bold>64</bold>), wing (<bold>65</bold>), and abdomen (<bold>66</bold>). <bold>67–70</bold> male genitalia, epandrium, proctiger and cerci (<bold>67</bold>), gonocoxite with gonostylus, ventral (<bold>68</bold>), aedeagal complex, lateral (<bold>69</bold>) and dorsal (<bold>70</bold>). Abbreviations: aedg. aedeagus, aec. aedeagal complex, aedg tn. aedeagal tine A2. anal vein, al. alula, bm. basal medial cell, br. basal radial cell, c. cerci, C. costa, CuA1,2, CuP. cubital veins, d. discal cell, db. dorsal bridge, DV. diagonal vein, e. epandrium, ej. ejaculatory apodeme, enaedg pr. endoaedeagal process, 1st fl. first flagellomere, gap. gonocoxal apodeme, gc. gonocoxite, gpr. gonocoxal process, gs. gonostylus, h. hypandrium, h. humeral cross vein, lat ej pr. lateral ejaculatory process, m3. third medial cell, pm. parameres, pm ap. parameral apodeme, pr. proctiger, pt. phallic plate, M1, M2, M3. medial veins, m-cu. cross vein between medial and cubital veins, pd, pedicel, R1, R2, R3+4, R5,Rs. radial veins, r-m. cross vein between redial and medial veins, Sc. subcostal vein, sc. Scape, st. stylus.</p></caption><graphic xmlns:xlink="http://www.w3.org/1999/xlink" xlink:href="zookeys-1071-011-g010.jpg" position="float" orientation="portrait" xlink:type="simple" id="oo_611023.jpg"><uri content-type="original_file" xlink:type="simple">https://binary.pensoft.net/fig/611023</uri></graphic></fig><fig id="F11" position="float" orientation="portrait"><object-id xmlns:xlink="http://www.w3.org/1999/xlink" content-type="doi" xlink:type="simple">10.3897/zookeys.1071.70743.figures71-79</object-id><object-id xmlns:xlink="http://www.w3.org/1999/xlink" content-type="arpha" xlink:type="simple">A2AEB80A-6EAF-542A-8ED2-00E73BF96CF7</object-id><label>Figures 71–79.</label><caption><p>Female of <italic><tp:taxon-name><tp:taxon-name-part taxon-name-part-type="genus" reg="Nemestrinus">Nemestrinus</tp:taxon-name-part><tp:taxon-name-part taxon-name-part-type="species" reg="fasiciatus">fasiciatus</tp:taxon-name-part></tp:taxon-name></italic>, head, frontal (<bold>71</bold>), head, dorsal (<bold>72</bold>), head, lateral (<bold>73</bold>), antenna (<bold>74</bold>), wing (<bold>75</bold>), and abdomen (<bold>76</bold>). <bold>77–79</bold> female genitalia: subgenital plate (<bold>77</bold>), genital furca (<bold>78</bold>), and spermathecae (<bold>79</bold>). Abbreviations: ma. median aperture, pl. posterolateral projection, sp. spermatheca, spd. spermathecal duct, ut. uterus.</p></caption><graphic xmlns:xlink="http://www.w3.org/1999/xlink" xlink:href="zookeys-1071-011-g011.jpg" position="float" orientation="portrait" xlink:type="simple" id="oo_611024.jpg"><uri content-type="original_file" xlink:type="simple">https://binary.pensoft.net/fig/611024</uri></graphic></fig><p>Female: eyes separated in both sexes but considerably broader than in male at vertex; genitalia with sub-rectangular subgenital plate (Fig. <xref ref-type="fig" rid="F11">77</xref>); genital furca narrower anteriorly with four incurved posterolateral projections (Fig. <xref ref-type="fig" rid="F11">78</xref>); uterus with terminal accessory process; spermathecae rather long (Fig. <xref ref-type="fig" rid="F11">79</xref>).</p></tp:treatment-sec><tp:treatment-sec sec-type="distribution" id="SECID0ENHAI"><title>Local distribution.</title><p> Coastal strip.</p></tp:treatment-sec><tp:treatment-sec sec-type="distribution" id="SECID0ESHAI"><title>Geographical distribution.</title><p> Algeria, Egypt, Morocco, Israel, and Syria (<xref ref-type="bibr" rid="B30">Sack 1933</xref>; <xref ref-type="bibr" rid="B3">Bernardi 1973</xref>; <xref ref-type="bibr" rid="B26">Richter 1988</xref>).</p></tp:treatment-sec><ref-list><ref id="B30"><mixed-citation xmlns:xlink="http://www.w3.org/1999/xlink" xlink:type="simple"><person-group><name name-style="western"><surname>Sack</surname><given-names>P</given-names></name></person-group> (<year>1933</year>) <article-title>Die Fliegen der palaearktischen Region, <tp:taxon-name><tp:taxon-name-part taxon-name-part-type="family">Nemestrinidae</tp:taxon-name-part></tp:taxon-name>.</article-title> In: <person-group><name name-style="western"><surname>Lindner</surname><given-names>E</given-names></name></person-group> (<role>Ed.</role>) <issue-title>Stuttgart.</issue-title><source>Vol. 4 (22)</source>, <fpage>1</fpage>–<lpage>42</lpage>.</mixed-citation></ref><ref id="B3"><mixed-citation xmlns:xlink="http://www.w3.org/1999/xlink" xlink:type="simple"><person-group><name name-style="western"><surname>Bernardi</surname><given-names>N</given-names></name></person-group> (<year>1973</year>) <article-title>The genera of the Family <tp:taxon-name><tp:taxon-name-part taxon-name-part-type="family">Nemestrinidae</tp:taxon-name-part></tp:taxon-name> (<tp:taxon-name><tp:taxon-name-part taxon-name-part-type="order">Diptera</tp:taxon-name-part></tp:taxon-name>: <tp:taxon-name><tp:taxon-name-part taxon-name-part-type="suborder">Brachycera</tp:taxon-name-part></tp:taxon-name>).</article-title><source>Arquivos de Zoologia</source><volume>24</volume>(<issue>4</issue>): <fpage>211</fpage>–<lpage>318</lpage>. <ext-link xlink:type="simple" ext-link-type="doi" xlink:href="10.11606/issn.2176-7793.v24i4p211-318">https://doi.org/10.11606/issn.2176-7793.v24i4p211-318</ext-link></mixed-citation></ref><ref id="B26"><mixed-citation xmlns:xlink="http://www.w3.org/1999/xlink" xlink:type="simple"><person-group><name name-style="western"><surname>Richter</surname><given-names>VA</given-names></name></person-group> (<year>1988</year>) <article-title>Family <tp:taxon-name><tp:taxon-name-part taxon-name-part-type="family">Nemestrinidae</tp:taxon-name-part></tp:taxon-name>.</article-title> In: <person-group><name name-style="western"><surname>Soós</surname><given-names>Á</given-names></name></person-group>. <issue-title>&amp; Papp, L. (eds.</issue-title><source>), Catalogue of Palaearctic <tp:taxon-name><tp:taxon-name-part taxon-name-part-type="order">Diptera</tp:taxon-name-part></tp:taxon-name></source><volume>5</volume>: <fpage>171</fpage>–<lpage>181</lpage>.</mixed-citation></ref></ref-list></tp:taxon-treatment>
