# Supplementary material for: A review of tangle-veined flies (Nemestrinidae, Diptera) in Egypt
Source: Zookeys. 2021 Nov 16;1071:11–42. doi: 10.3897/zookeys.1071.70743 (PMC8610966; doi:10.3897/zookeys.1071.70743)
Supplement: XML Treatment for Nemestrinus reticulatus [file zookeys.1071.70743-treatment6.xml]

<!DOCTYPE tp:taxon-treatment
  PUBLIC "-//TaxonX//DTD Taxonomic Treatment Publishing DTD v0 20100105//EN" "tax-treatment-NSO.dtd">
<tp:taxon-treatment xmlns:tp="http://www.plazi.org/taxpub"><tp:treatment-meta><kwd-group><label>Taxon classification</label><kwd>
              <named-content content-type="kingdom">Animalia</named-content>
            </kwd><kwd>
              <named-content content-type="order">Diptera</named-content>
            </kwd><kwd>
              <named-content content-type="family">Nemestrinidae</named-content>
            </kwd></kwd-group><mixed-citation publication-type="journal"><person-group><name><surname>El-Hashash</surname><given-names>Arafa Elsayed</given-names></name><name><surname>Badrawy</surname><given-names>Haitham Badrawy Mousa</given-names></name><name><surname>Ibrahim</surname><given-names>Ayman Mohyie-Eldin</given-names></name></person-group><article-title>A review of tangle-veined flies (<tp:taxon-name><tp:taxon-name-part taxon-name-part-type="family">Nemestrinidae</tp:taxon-name-part></tp:taxon-name>, <tp:taxon-name><tp:taxon-name-part taxon-name-part-type="order">Diptera</tp:taxon-name-part></tp:taxon-name>) in Egypt</article-title><source>Zookeys</source><day>16</day><month>11</month><year>2021</year><volume>1071</volume><fpage>11</fpage><lpage>42</lpage><pub-id pub-id-type="doi">10.3897/zookeys.1071.70743</pub-id></mixed-citation></tp:treatment-meta><tp:nomenclature><tp:taxon-name>
            <object-id xmlns:xlink="http://www.w3.org/1999/xlink" content-type="arpha" xlink:type="simple">12D5534B-BDDB-5096-ABBF-E58113D7A687</object-id>
            <tp:taxon-name-part taxon-name-part-type="genus" reg="Nemestrinus">Nemestrinus</tp:taxon-name-part>
            <tp:taxon-name-part taxon-name-part-type="species" reg="reticulatus">reticulatus</tp:taxon-name-part>
          </tp:taxon-name><tp:taxon-authority>Latreille, 1802</tp:taxon-authority><xref ref-type="fig" rid="F12">Figures 80–85</xref><tp:nomenclature-citation-list><tp:nomenclature-citation><tp:taxon-name>
                <tp:taxon-name-part taxon-name-part-type="genus" reg="Nemestrinus">Nemestrinus</tp:taxon-name-part>
                <tp:taxon-name-part taxon-name-part-type="species" reg="reticulatus">reticulatus</tp:taxon-name-part>
              </tp:taxon-name><comment>Latreille, 1802: 437. Type locality: not given but according to <xref ref-type="bibr" rid="B14">Latreille (1809</xref>: 307), it is Egypt and Syria.</comment></tp:nomenclature-citation><tp:nomenclature-citation><tp:taxon-name>
                <tp:taxon-name-part taxon-name-part-type="genus" reg="Rhynchocephalus">Rhynchocephalus</tp:taxon-name-part>
                <tp:taxon-name-part taxon-name-part-type="species" reg="latreillei">latreillei</tp:taxon-name-part>
              </tp:taxon-name><comment>Fischer, 1812: 195.</comment></tp:nomenclature-citation><tp:nomenclature-citation><tp:taxon-name>
                <tp:taxon-name-part taxon-name-part-type="genus" reg="Nemestrina">Nemestrina</tp:taxon-name-part>
                <tp:taxon-name-part taxon-name-part-type="species" reg="cinctus">cinctus</tp:taxon-name-part>
              </tp:taxon-name><comment>Macquart, 1840: 16.</comment></tp:nomenclature-citation><tp:nomenclature-citation><tp:taxon-name>
                <tp:taxon-name-part taxon-name-part-type="genus" reg="Nemestrina">Nemestrina</tp:taxon-name-part>
                <tp:taxon-name-part taxon-name-part-type="species" reg="kindermanni">kindermanni</tp:taxon-name-part>
              </tp:taxon-name><comment>Bischof, 1905: 172.</comment></tp:nomenclature-citation></tp:nomenclature-citation-list></tp:nomenclature><tp:treatment-sec sec-type="diagnosis" id="SECID0E1KAI"><title>Diagnosis.</title><p>Frons with shiny yellow or black spot below ocelli; mesonotum with two gray spots at inner ends of the transverse suture, between them there is a thin longitudinal stripe; wing hyaline in posterior 1/2 and apex but brownish on anterior 1/2 and slightly infuscate at base; wing with small cells that extend forward from R<sub>2</sub> to hind margin; abdomen gray, matte, with incomplete transverse black stripes; tergite II bears shiny black spots divided in the middle by a transverse longitudinal gray strip; black spots on tergites III–V more or less fused into bands with an emargination along the posterior margin; on tergite III, gray emargination varies from very deep to nearly absent; abdominal venter with dense gray pollinosity, the second sternite with central black spot.</p></tp:treatment-sec><tp:treatment-sec sec-type="description" id="SECID0ECLAI"><title>Description.</title><p> Length: body 14–15 mm. Head black with dense gray pollinosity and whitish hairs; frons with shiny yellow or black spot below ocelli, in male frons at vertex nearly as wide as eye width (Figs <xref ref-type="fig" rid="F12">80</xref>, <xref ref-type="fig" rid="F12">83</xref>), while in female nearly twice as eye width (Fig. <xref ref-type="fig" rid="F12">81</xref>); antenna with orange scape and pedicel, first flagellomere brown to blackish brown with some gray pollinosity (Fig. <xref ref-type="fig" rid="F12">82</xref>), basal two segments of stylus subequal in length and segment III 2/3 × longitudinal eye diameter; palpi yellow or brown with black apices. Thorax pale black with yellowish white or grayish white hairs, but longer and denser on scutellum and pleurae; mesonotum with two gray spots at inner ends of transverse suture and between them is a thin longitudinal stripe. Leg rusty red; in females, only hind tarsi blackish or hind leg entirely blackish; in males, all femora black; hind tibiae and tarsi blackish. Wing hyaline over posterior 1/2 and at apex, but somewhat brown over anterior 1/2 and slightly infuscate at base; wing with small cells that extend forward from R<sub>2</sub> to hind margin (Fig. <xref ref-type="fig" rid="F12">85</xref>). Abdomen gray, matte, with incomplete transverse black stripes; tergite II with shiny black spots divided in the middle by a transverse longitudinal gray strip; black spots on tergites III–V are more or less fused into bands with an emargination along the posterior margin; on tergite III, gray emargination varies from very deep to nearly absent; abdominal venter with dense gray pollinosity, sternite II with black central spot (Fig. <xref ref-type="fig" rid="F12">84</xref>).</p><fig id="F12" position="float" orientation="portrait"><object-id xmlns:xlink="http://www.w3.org/1999/xlink" content-type="doi" xlink:type="simple">10.3897/zookeys.1071.70743.figures80-85</object-id><object-id xmlns:xlink="http://www.w3.org/1999/xlink" content-type="arpha" xlink:type="simple">3E1120A1-D92B-557A-A11E-D51B8F955B4E</object-id><label>Figures 80–85.</label><caption><p><italic><tp:taxon-name><tp:taxon-name-part taxon-name-part-type="genus" reg="Nemestrinus">Nemestrinus</tp:taxon-name-part><tp:taxon-name-part taxon-name-part-type="species" reg="reticulatus">reticulatus</tp:taxon-name-part></tp:taxon-name></italic>, male head, frontal (<bold>80</bold>), female head, frontal (<bold>81</bold>), male antenna (after Bequaert, 1938) (<bold>82</bold>), male head, lateral (<bold>83</bold>), female abdomen (after <xref ref-type="bibr" rid="B30">Sack 1933</xref>) (<bold>84</bold>), and wing (after Seguy, 1926) (<bold>85</bold>). Abbreviations: A2. anal vein, al. alula, bm. basal medial cell, br. basal radial cell, C. costa, CuA1,2, CuP. cubital veins, d. discal cell, DV. diagonal vein, h. humeral cross vein, m3. third medial cell, M1, M2, M3. medial veins, m-cu. cross vein between medial and cubital veins, R1, R2, R3+4, R5,Rs. radial veins, r-m. cross vein between redial and medial veins, Sc. subcostal vein.</p></caption><graphic xmlns:xlink="http://www.w3.org/1999/xlink" xlink:href="zookeys-1071-011-g012.jpg" position="float" orientation="portrait" xlink:type="simple" id="oo_611025.jpg"><uri content-type="original_file" xlink:type="simple">https://binary.pensoft.net/fig/611025</uri></graphic></fig></tp:treatment-sec><tp:treatment-sec sec-type="distribution" id="SECID0EGNAI"><title>Local distribution.</title><p> Unknown.</p></tp:treatment-sec><tp:treatment-sec sec-type="distribution" id="SECID0ELNAI"><title>Geographical distribution.</title><p> Armenia, Egypt, Greece, Russia (Caucasus), Saudi Arabia, Syria, and Turkey (<xref ref-type="bibr" rid="B30">Sack 1933</xref>; <xref ref-type="bibr" rid="B3">Bernardi 1973</xref>).</p></tp:treatment-sec><tp:treatment-sec sec-type="remarks" id="SECID0EQNAI"><title>Remarks.</title><p> This species is not represented in Egyptian collections nor in the field. We include the species here and in the key below as it has been recorded from Egypt (<xref ref-type="bibr" rid="B30">Sack 1933</xref> &amp; <xref ref-type="bibr" rid="B3">Bernardi 1973</xref> &amp; <xref ref-type="bibr" rid="B26">Richter 1988</xref>); future research might reveal its presence in this part of Africa.</p></tp:treatment-sec><ref-list><ref id="B30"><mixed-citation xmlns:xlink="http://www.w3.org/1999/xlink" xlink:type="simple"><person-group><name name-style="western"><surname>Sack</surname><given-names>P</given-names></name></person-group> (<year>1933</year>) <article-title>Die Fliegen der palaearktischen Region, <tp:taxon-name><tp:taxon-name-part taxon-name-part-type="family">Nemestrinidae</tp:taxon-name-part></tp:taxon-name>.</article-title> In: <person-group><name name-style="western"><surname>Lindner</surname><given-names>E</given-names></name></person-group> (<role>Ed.</role>) <issue-title>Stuttgart.</issue-title><source>Vol. 4 (22)</source>, <fpage>1</fpage>–<lpage>42</lpage>.</mixed-citation></ref><ref id="B14"><mixed-citation xmlns:xlink="http://www.w3.org/1999/xlink" xlink:type="simple"><person-group><name name-style="western"><surname>Latreille</surname><given-names>PA</given-names></name></person-group> (<year>1809</year>) <source>Genera crustaceorum et insectorum secundum ordinem naturalem in familias disposita, iconibus exemplisque plurimis explicata. Tomus quartus et ultimus. A.</source><publisher-name>Koenig</publisher-name>, <publisher-loc>Parisiis and Argentorati [= Paris &amp; Strasbourg]</publisher-loc>, <size units="page">399 pp</size>.</mixed-citation></ref><ref id="B3"><mixed-citation xmlns:xlink="http://www.w3.org/1999/xlink" xlink:type="simple"><person-group><name name-style="western"><surname>Bernardi</surname><given-names>N</given-names></name></person-group> (<year>1973</year>) <article-title>The genera of the Family <tp:taxon-name><tp:taxon-name-part taxon-name-part-type="family">Nemestrinidae</tp:taxon-name-part></tp:taxon-name> (<tp:taxon-name><tp:taxon-name-part taxon-name-part-type="order">Diptera</tp:taxon-name-part></tp:taxon-name>: <tp:taxon-name><tp:taxon-name-part taxon-name-part-type="suborder">Brachycera</tp:taxon-name-part></tp:taxon-name>).</article-title><source>Arquivos de Zoologia</source><volume>24</volume>(<issue>4</issue>): <fpage>211</fpage>–<lpage>318</lpage>. <ext-link xlink:type="simple" ext-link-type="doi" xlink:href="10.11606/issn.2176-7793.v24i4p211-318">https://doi.org/10.11606/issn.2176-7793.v24i4p211-318</ext-link></mixed-citation></ref><ref id="B26"><mixed-citation xmlns:xlink="http://www.w3.org/1999/xlink" xlink:type="simple"><person-group><name name-style="western"><surname>Richter</surname><given-names>VA</given-names></name></person-group> (<year>1988</year>) <article-title>Family <tp:taxon-name><tp:taxon-name-part taxon-name-part-type="family">Nemestrinidae</tp:taxon-name-part></tp:taxon-name>.</article-title> In: <person-group><name name-style="western"><surname>Soós</surname><given-names>Á</given-names></name></person-group>. <issue-title>&amp; Papp, L. (eds.</issue-title><source>), Catalogue of Palaearctic <tp:taxon-name><tp:taxon-name-part taxon-name-part-type="order">Diptera</tp:taxon-name-part></tp:taxon-name></source><volume>5</volume>: <fpage>171</fpage>–<lpage>181</lpage>.</mixed-citation></ref></ref-list></tp:taxon-treatment>
