# Supplementary material for: A review of tangle-veined flies (Nemestrinidae, Diptera) in Egypt
Source: Zookeys. 2021 Nov 16;1071:11–42. doi: 10.3897/zookeys.1071.70743 (PMC8610966; doi:10.3897/zookeys.1071.70743)
Supplement: XML Treatment for Nemestrinus rufipes [file zookeys.1071.70743-treatment7.xml]

<!DOCTYPE tp:taxon-treatment
  PUBLIC "-//TaxonX//DTD Taxonomic Treatment Publishing DTD v0 20100105//EN" "tax-treatment-NSO.dtd">
<tp:taxon-treatment xmlns:tp="http://www.plazi.org/taxpub"><tp:treatment-meta><kwd-group><label>Taxon classification</label><kwd>
              <named-content content-type="kingdom">Animalia</named-content>
            </kwd><kwd>
              <named-content content-type="order">Diptera</named-content>
            </kwd><kwd>
              <named-content content-type="family">Nemestrinidae</named-content>
            </kwd></kwd-group><mixed-citation publication-type="journal"><person-group><name><surname>El-Hashash</surname><given-names>Arafa Elsayed</given-names></name><name><surname>Badrawy</surname><given-names>Haitham Badrawy Mousa</given-names></name><name><surname>Ibrahim</surname><given-names>Ayman Mohyie-Eldin</given-names></name></person-group><article-title>A review of tangle-veined flies (<tp:taxon-name><tp:taxon-name-part taxon-name-part-type="family">Nemestrinidae</tp:taxon-name-part></tp:taxon-name>, <tp:taxon-name><tp:taxon-name-part taxon-name-part-type="order">Diptera</tp:taxon-name-part></tp:taxon-name>) in Egypt</article-title><source>Zookeys</source><day>16</day><month>11</month><year>2021</year><volume>1071</volume><fpage>11</fpage><lpage>42</lpage><pub-id pub-id-type="doi">10.3897/zookeys.1071.70743</pub-id></mixed-citation></tp:treatment-meta><tp:nomenclature><tp:taxon-name>
            <object-id xmlns:xlink="http://www.w3.org/1999/xlink" content-type="arpha" xlink:type="simple">BA0266A8-0336-5757-B4F4-871B85C75DC9</object-id>
            <tp:taxon-name-part taxon-name-part-type="genus" reg="Nemestrinus">Nemestrinus</tp:taxon-name-part>
            <tp:taxon-name-part taxon-name-part-type="species" reg="rufipes">rufipes</tp:taxon-name-part>
          </tp:taxon-name><tp:taxon-authority>(Olivier, 1811)</tp:taxon-authority><xref ref-type="fig" rid="F1">Figures 1</xref><xref ref-type="fig" rid="F2">, 2</xref><xref ref-type="fig" rid="F13">, 86–95</xref><xref ref-type="fig" rid="F14">, 96–104</xref><tp:nomenclature-citation-list><tp:nomenclature-citation><tp:taxon-name>
                <tp:taxon-name-part taxon-name-part-type="genus" reg="Nemestrina">Nemestrina</tp:taxon-name-part>
                <tp:taxon-name-part taxon-name-part-type="species" reg="rufipes">rufipes</tp:taxon-name-part>
              </tp:taxon-name><comment>Olivier, 1811: 171.</comment></tp:nomenclature-citation><tp:nomenclature-citation><tp:taxon-name>
                <tp:taxon-name-part taxon-name-part-type="genus" reg="Nemestrina">Nemestrina</tp:taxon-name-part>
                <tp:taxon-name-part taxon-name-part-type="species" reg="lateralis">lateralis</tp:taxon-name-part>
              </tp:taxon-name><comment>Wiedemann, 1828: 560.</comment></tp:nomenclature-citation><tp:nomenclature-citation><tp:taxon-name>
                <tp:taxon-name-part taxon-name-part-type="genus" reg="Nemestrina">Nemestrina</tp:taxon-name-part>
                <tp:taxon-name-part taxon-name-part-type="species" reg="ruficornis">ruficornis</tp:taxon-name-part>
              </tp:taxon-name><comment>Macquart, 1840: 15. Syn. nov.</comment></tp:nomenclature-citation></tp:nomenclature-citation-list></tp:nomenclature><tp:treatment-sec sec-type="type material" id="SECID0ETQAI"><title>Type material.</title><p><italic><tp:taxon-name><tp:taxon-name-part taxon-name-part-type="genus" reg="Nemestrinus">Nemestrinus</tp:taxon-name-part><tp:taxon-name-part taxon-name-part-type="species" reg="rufipes">rufipes</tp:taxon-name-part></tp:taxon-name></italic>: Type male, “Aegypten”, Egypt (<abbrev xmlns:xlink="http://www.w3.org/1999/xlink" content-type="institution" xlink:title="Museum für Naturkunde, Germany, Berlin" id="ABBRID0EERAI" xlink:type="simple">ZMHB</abbrev>) (pers. comm. Mr. Sven Marotzke). <italic><tp:taxon-name><tp:taxon-name-part taxon-name-part-type="genus" reg="Nemestrina">Nemestrina</tp:taxon-name-part><tp:taxon-name-part taxon-name-part-type="species" reg="lateralis">lateralis</tp:taxon-name-part></tp:taxon-name></italic>: Type female, “Aegypten”, Egypt (<abbrev xmlns:xlink="http://www.w3.org/1999/xlink" content-type="institution" xlink:title="Museum für Naturkunde, Germany, Berlin" id="ABBRID0EURAI" xlink:type="simple">ZMHB</abbrev>) (pers. comm. Mr. Sven Marotzke).</p></tp:treatment-sec><tp:treatment-sec sec-type="material" id="SECID0EZRAI"><title>Specimens examined.</title><p> Ezbet El-Nakhl <named-content xmlns:xlink="http://www.w3.org/1999/xlink" content-type="dwc:verbatimCoordinates" xlink:type="simple"><named-content content-type="geo-json" specific-use="{&#34;type&#34;:&#34;Point&#34;,&#34;coordinates&#34;:[31.324389,30.139611]}" id="NCID0ECSAI" xlink:type="simple">30°08'22.6"N, 31°19'27.8"E</named-content></named-content>, 20.iv.1921 (1 m# &amp; 3 f#); Helwan <named-content xmlns:xlink="http://www.w3.org/1999/xlink" content-type="dwc:verbatimCoordinates" xlink:type="simple"><named-content content-type="geo-json" specific-use="{&#34;type&#34;:&#34;Point&#34;,&#34;coordinates&#34;:[31.318056,29.843778]}" id="NCID0EKSAI" xlink:type="simple">29°50'37.6"N, 31°19'05.0"E</named-content></named-content>, 8.iv.1932 (2 f#); W. Morrah <named-content xmlns:xlink="http://www.w3.org/1999/xlink" content-type="dwc:verbatimCoordinates" xlink:type="simple"><named-content content-type="geo-json" specific-use="{&#34;type&#34;:&#34;Point&#34;,&#34;coordinates&#34;:[33.766750,22.377528]}" id="NCID0ESSAI" xlink:type="simple">22°22'39.1"N, 33°46'00.3"E</named-content></named-content>, 26.iii.1927 (1 m#) (<abbrev xmlns:xlink="http://www.w3.org/1999/xlink" content-type="institution" xlink:title="Faculty of Agriculture, Alfieri, Al Azhar University" id="ABBRID0EXSAI" xlink:type="simple">AZUC</abbrev>); Abu Rawash <named-content xmlns:xlink="http://www.w3.org/1999/xlink" content-type="dwc:verbatimCoordinates" xlink:type="simple"><named-content content-type="geo-json" specific-use="{&#34;type&#34;:&#34;Point&#34;,&#34;coordinates&#34;:[31.199917,30.075194]}" id="NCID0E6SAI" xlink:type="simple">30°04'30.7"N, 31°11'59.7"E</named-content></named-content>, 13.iii.1955 (3 m# &amp; 4 f#), 17.iii.1955 (1 m#); Kerdasa <named-content xmlns:xlink="http://www.w3.org/1999/xlink" content-type="dwc:verbatimCoordinates" xlink:type="simple"><named-content content-type="geo-json" specific-use="{&#34;type&#34;:&#34;Point&#34;,&#34;coordinates&#34;:[31.107639,30.025583]}" id="NCID0EHTAI" xlink:type="simple">30°01'32.1"N, 31°06'27.5"E</named-content></named-content>, 11.iv.1926 (1 m#); Giza <named-content xmlns:xlink="http://www.w3.org/1999/xlink" content-type="dwc:verbatimCoordinates" xlink:type="simple"><named-content content-type="geo-json" specific-use="{&#34;type&#34;:&#34;Point&#34;,&#34;coordinates&#34;:[31.192056,30.011111]}" id="NCID0EPTAI" xlink:type="simple">30°00'40.0"N, 31°11'31.4"E</named-content></named-content>, 7.v.1955 (1 m#), 2.iii.1927 (1 m#); Helwan <named-content xmlns:xlink="http://www.w3.org/1999/xlink" content-type="dwc:verbatimCoordinates" xlink:type="simple"><named-content content-type="geo-json" specific-use="{&#34;type&#34;:&#34;Point&#34;,&#34;coordinates&#34;:[31.318056,29.843778]}" id="NCID0EXTAI" xlink:type="simple">29°50'37.6"N, 31°19'05.0"E</named-content></named-content>, 8.iv.1932 (2 f#), 3.iv.1934 (1 m# &amp; 3 f#), 8.iv.1934 (6 f#), 17.iii.1934 (1 f#), 17.iv.1934 (1 f#), 23.iv.1935 (3 f#); W. Garawi <named-content xmlns:xlink="http://www.w3.org/1999/xlink" content-type="dwc:verbatimCoordinates" xlink:type="simple"><named-content content-type="geo-json" specific-use="{&#34;type&#34;:&#34;Point&#34;,&#34;coordinates&#34;:[31.431917,29.795528]}" id="NCID0E6TAI" xlink:type="simple">29°47'43.9"N, 31°25'54.9"E</named-content></named-content>, 31.iii.1930 (1 f#) (<named-content xmlns:xlink="http://www.w3.org/1999/xlink" content-type="dwc:institutional_code" xlink:type="simple">CUC</named-content>); Abu Rawash <named-content xmlns:xlink="http://www.w3.org/1999/xlink" content-type="dwc:verbatimCoordinates" xlink:type="simple"><named-content content-type="geo-json" specific-use="{&#34;type&#34;:&#34;Point&#34;,&#34;coordinates&#34;:[31.199917,30.075194]}" id="NCID0EMUAI" xlink:type="simple">30°04'30.7"N, 31°11'59.7"E</named-content></named-content>, 11.iv.1925 (1 m#), 17.iv.1925 (2 m# &amp; 1 f#), 3.iv.1926 (1 m# &amp; 1 f#),12.iii.1936 (1 f#), 4.iv.1961 (3 f#); (Noaman Bey) Alexandria <named-content xmlns:xlink="http://www.w3.org/1999/xlink" content-type="dwc:verbatimCoordinates" xlink:type="simple"><named-content content-type="geo-json" specific-use="{&#34;type&#34;:&#34;Point&#34;,&#34;coordinates&#34;:[29.865611,31.167639]}" id="NCID0EUUAI" xlink:type="simple">31°10'03.5"N, 29°51'56.2"E</named-content></named-content>, (1 f#, without date); Assyut <named-content xmlns:xlink="http://www.w3.org/1999/xlink" content-type="dwc:verbatimCoordinates" xlink:type="simple"><named-content content-type="geo-json" specific-use="{&#34;type&#34;:&#34;Point&#34;,&#34;coordinates&#34;:[31.743889,27.383333]}" id="NCID0E3UAI" xlink:type="simple">27°23'00.0"N, 31°44'38.0"E</named-content></named-content>, 2.iv.1917 (1 f#); Bent Suef <named-content xmlns:xlink="http://www.w3.org/1999/xlink" content-type="dwc:verbatimCoordinates" xlink:type="simple"><named-content content-type="geo-json" specific-use="{&#34;type&#34;:&#34;Point&#34;,&#34;coordinates&#34;:[31.083333,29.066667]}" id="NCID0EEVAI" xlink:type="simple">29°04'N, 31°05'E</named-content></named-content>, iii.1965 (1 m#); Dakhla Mout <named-content xmlns:xlink="http://www.w3.org/1999/xlink" content-type="dwc:verbatimCoordinates" xlink:type="simple"><named-content content-type="geo-json" specific-use="{&#34;type&#34;:&#34;Point&#34;,&#34;coordinates&#34;:[28.928889,25.544833]}" id="NCID0EMVAI" xlink:type="simple">25°32'41.4"N, 28°55'44.0"E</named-content></named-content>, 17.iii.1934 (1 m#); El-Mallah <named-content xmlns:xlink="http://www.w3.org/1999/xlink" content-type="dwc:verbatimCoordinates" xlink:type="simple"><named-content content-type="geo-json" specific-use="{&#34;type&#34;:&#34;Point&#34;,&#34;coordinates&#34;:[31.159444,30.010472]}" id="NCID0EUVAI" xlink:type="simple">30°00'37.7"N, 31°09'34.0"E</named-content></named-content> , 14.v.1927 (1 m#); Gabal El-Halal <named-content xmlns:xlink="http://www.w3.org/1999/xlink" content-type="dwc:verbatimCoordinates" xlink:type="simple"><named-content content-type="geo-json" specific-use="{&#34;type&#34;:&#34;Point&#34;,&#34;coordinates&#34;:[34.028861,30.653000]}" id="NCID0E3VAI" xlink:type="simple">30°39'10.8"N, 34°01'43.9"E</named-content></named-content>, 25.iv.1924 (1 m# &amp; 1 f#); Gabal El-Sanadiq, 5.iv.1934 (1 f#); 12.iv.1924 (1 m#); Kafr Hakim <named-content xmlns:xlink="http://www.w3.org/1999/xlink" content-type="dwc:verbatimCoordinates" xlink:type="simple"><named-content content-type="geo-json" specific-use="{&#34;type&#34;:&#34;Point&#34;,&#34;coordinates&#34;:[31.112861,30.077694]}" id="NCID0EEWAI" xlink:type="simple">30°04'39.7"N, 31°06'46.3"E</named-content></named-content>, 7.iv.1924 (1 m#), 14.iv.1925 (1 m#), 20.iv.1925 (1 m# &amp; 1 f#); Mansouriah <named-content xmlns:xlink="http://www.w3.org/1999/xlink" content-type="dwc:verbatimCoordinates" xlink:type="simple"><named-content content-type="geo-json" specific-use="{&#34;type&#34;:&#34;Point&#34;,&#34;coordinates&#34;:[31.147750,29.968139]}" id="NCID0EMWAI" xlink:type="simple">29°58'05.3"N, 31°08'51.9"E</named-content></named-content>, 28.iv.1926 (1 f#), 4.iii.1934 (1 m#); Marg, 1.iv.1923 (1 f#); Marsa Matrouh <named-content xmlns:xlink="http://www.w3.org/1999/xlink" content-type="dwc:verbatimCoordinates" xlink:type="simple"><named-content content-type="geo-json" specific-use="{&#34;type&#34;:&#34;Point&#34;,&#34;coordinates&#34;:[27.261778,31.184472]}" id="NCID0EUWAI" xlink:type="simple">31°11'04.1"N, 27°15'42.4"E</named-content></named-content>, 19.i.1933 (1 m#), 17.iii.1933 (1 m#), 1.iv.1961 (1 f#); W. Garawi <named-content xmlns:xlink="http://www.w3.org/1999/xlink" content-type="dwc:verbatimCoordinates" xlink:type="simple"><named-content content-type="geo-json" specific-use="{&#34;type&#34;:&#34;Point&#34;,&#34;coordinates&#34;:[31.431917,29.795528]}" id="NCID0E3WAI" xlink:type="simple">29°47'43.9"N, 31°25'54.9"E</named-content></named-content>, 3.iii.1925 (1 f#); W. Um Elek <named-content xmlns:xlink="http://www.w3.org/1999/xlink" content-type="dwc:verbatimCoordinates" xlink:type="simple"><named-content content-type="geo-json" specific-use="{&#34;type&#34;:&#34;Point&#34;,&#34;coordinates&#34;:[31.516694,29.883306]}" id="NCID0EEXAI" xlink:type="simple">29°52'59.9"N, 31°31'00.1"E</named-content></named-content>, 28.iii.1918 (1 f#); W. Zohleiga <named-content xmlns:xlink="http://www.w3.org/1999/xlink" content-type="dwc:verbatimCoordinates" xlink:type="simple"><named-content content-type="geo-json" specific-use="{&#34;type&#34;:&#34;Point&#34;,&#34;coordinates&#34;:[33.750000,26.133306]}" id="NCID0EMXAI" xlink:type="simple">26°07'59.9"N, 33°45'00.0"E</named-content></named-content>, 25–29.iii.1925 (1 f#) (<abbrev xmlns:xlink="http://www.w3.org/1999/xlink" content-type="institution" xlink:title="Department of Taxonomy, Plant Protection Institute, Ministry of Agriculture" id="ABBRID0ERXAI" xlink:type="simple">MAC</abbrev>); W. Digla <named-content xmlns:xlink="http://www.w3.org/1999/xlink" content-type="dwc:verbatimCoordinates" xlink:type="simple"><named-content content-type="geo-json" specific-use="{&#34;type&#34;:&#34;Point&#34;,&#34;coordinates&#34;:[31.328111,29.983361]}" id="NCID0EZXAI" xlink:type="simple">29°59'00.1"N, 31°19'41.2"E</named-content></named-content>, 5.iv.1952 (1 m#) (<named-content xmlns:xlink="http://www.w3.org/1999/xlink" content-type="dwc:institutional_code" xlink:type="simple">ASUC</named-content>). Aegypten (1 m# &amp; 1f#), without date (<abbrev xmlns:xlink="http://www.w3.org/1999/xlink" content-type="institution" xlink:title="Museum für Naturkunde, Germany, Berlin" id="ABBRID0EDYAI" xlink:type="simple">ZMHB</abbrev>) sent by Mr. Sven Marotzke and Bernhard Schurian; Dakahlia, Mansuriya <named-content xmlns:xlink="http://www.w3.org/1999/xlink" content-type="dwc:verbatimCoordinates" xlink:type="simple"><named-content content-type="geo-json" specific-use="{&#34;type&#34;:&#34;Point&#34;,&#34;coordinates&#34;:[31.491300,31.165600]}" id="NCID0ELYAI" xlink:type="simple">31.1656° N, 31.4913°E</named-content></named-content> 31.iii.1964 (1 m# &amp; 1 f#) specimen numbers: male: USNMENT01371563, female: USNMENT01371564, Cairo, Marg <named-content xmlns:xlink="http://www.w3.org/1999/xlink" content-type="dwc:verbatimCoordinates" xlink:type="simple"><named-content content-type="geo-json" specific-use="{&#34;type&#34;:&#34;Point&#34;,&#34;coordinates&#34;:[31.348400,30.154300]}" id="NCID0ETYAI" xlink:type="simple">30.1543°N, 31.3484°E</named-content></named-content> (1 f#), without date, specimen number USNMENT01371561 (<named-content xmlns:xlink="http://www.w3.org/1999/xlink" content-type="dwc:institutional_code" xlink:type="simple">USNM</named-content>) (identified by Dr. Torsten Dikow).</p></tp:treatment-sec><tp:treatment-sec sec-type="diagnosis" id="SECID0E4YAI"><title>Diagnosis.</title><p> Frons covered with dense orange yellow pollinosity except with shiny blackish brown transverse oval callus below dark orange ocellar triangle; wing with yellowish brown band in the middle, but clear in apical part and along posterior margin; wing with small cells extending forward from R2 to M1 or M2. Abdomen orange to reddish orange with longitudinal black median vitta; first tergite entirely black, tergite II on anterior margin with transverse white band. Gonocoxite with inner process slightly tapered; gonostyli longer than gonocoxal process, curved subapically with small projection; aedeagus fused proximally with parameres and separated distally, parameres and aedeagus with small indentations distally in lateral view.</p></tp:treatment-sec><tp:treatment-sec sec-type="redescription" id="SECID0ECZAI"><title>Redescription.</title><p> Length: male body13.5–18.5 mm, wing 11.5–16 mm. Female body 14–21 mm, wing 12–17.5 mm. Head short, wider than thorax; frons covered with dense orange-yellow pollinosity except with shiny blackish brown transverse oval callus (Figs <xref ref-type="fig" rid="F13">86–88</xref>, <xref ref-type="fig" rid="F14">96–98</xref>); face shiny brownish orange with short yellow hairs; antenna orange (Figs <xref ref-type="fig" rid="F13">89</xref>, <xref ref-type="fig" rid="F14">99</xref>); proboscis black, as long as thorax, upper surface of base with short yellow hairs; palpi orange. Thorax shiny black with yellow hairs, longer and denser on the sides and in front; mesonotum with indistinct spots at inner ends of transverse suture. Leg orange, coxae and base of femora somewhat brown, pulvilli light yellow and nearly 1/2 length of claw. Wing with yellowish brown band in the middle, but clear apically and along posterior margin; wing with small cells extending forward from R2 to M1 or M2 (Figs <xref ref-type="fig" rid="F13">90</xref>, <xref ref-type="fig" rid="F14">100</xref>). Halter brown with light yellow pedicel. Abdomen orange to reddish orange with longitudinal black median vitta; tergite I entirely black, tergite II with transverse white band; abdomen with short and golden yellow hairs but longer laterally; abdominal venter orange and with black lateral margins (Figs <xref ref-type="fig" rid="F13">91</xref>, <xref ref-type="fig" rid="F14">101</xref>). Gonocoxite with inner process slightly tapered; gonostyli longer than gonocoxal process, curved subapically with small projection (Fig. <xref ref-type="fig" rid="F13">93</xref>); aedeagus fused proximally with parameres and separated distally, parameres and aedeagus with small indentations distally in lateral view (Figs <xref ref-type="fig" rid="F13">94</xref>, <xref ref-type="fig" rid="F13">95</xref>). Female genitalia: rectangular subgenital plate with large curve (Fig. <xref ref-type="fig" rid="F14">102</xref>); genital furca with large aperture surrounded by narrow and slightly curved posterolaterally projections (Fig. <xref ref-type="fig" rid="F14">103</xref>); uterus with small terminal accessory; spermathecae nearly as long as the uterus (Fig. <xref ref-type="fig" rid="F14">104</xref>).</p><fig id="F13" position="float" orientation="portrait"><object-id xmlns:xlink="http://www.w3.org/1999/xlink" content-type="doi" xlink:type="simple">10.3897/zookeys.1071.70743.figures86-95</object-id><object-id xmlns:xlink="http://www.w3.org/1999/xlink" content-type="arpha" xlink:type="simple">95564E43-7619-59AC-AF8D-B64B8E2D9D9F</object-id><label>Figures 86–95.</label><caption><p>Male of <italic><tp:taxon-name><tp:taxon-name-part taxon-name-part-type="genus" reg="Nemestrinus">Nemestrinus</tp:taxon-name-part><tp:taxon-name-part taxon-name-part-type="species" reg="rufipes">rufipes</tp:taxon-name-part></tp:taxon-name></italic>, head, frontal (<bold>86</bold>), head, dorsal (<bold>87</bold>), head, lateral (<bold>88</bold>), antenna (<bold>89</bold>), wing (<bold>90</bold>), and abdomen (<bold>91</bold>). <bold>92–95</bold> male genitalia: epandrium, proctiger and cerci (<bold>92</bold>), gonocoxite with gonostylus, ventral (<bold>93</bold>), aedeagal complex, lateral (<bold>94</bold>) and dorsal (<bold>95</bold>). Abbreviations: aedg. aedeagus, aec. aedeagal complex, aedg tn. aedeagal tine A2. anal vein, al. alula, bm. basal medial cell, br. basal radial cell, c. cerci, C. costa, CuA1,2, CuP. cubital veins, d. discal cell, db. dorsal bridge, DV. diagonal vein, e. epandrium, ej. ejaculatory apodeme, enaedg pr. endoaedeagal process, 1st fl. first flagellomere, gap. gonocoxal apodeme, gc. gonocoxite, gpr. gonocoxal process, gs. gonostylus, h. hypandrium, h. humeral cross vein, lat ej pr. lateral ejaculatory process, m3. third medial cell, pm. parameres, pm ap. parameral apodeme, pr. proctiger, pt. phallic plate, M1, M2, M3. medial veins, m-cu. cross vein between medial and cubital veins, pd, pedicel, R1, R2, R3+4, R5,Rs. radial veins, r-m. cross vein between redial and medial veins, Sc. subcostal vein, sc. Scape, st. stylus, T2. tergite 2, wb. White band.</p></caption><graphic xmlns:xlink="http://www.w3.org/1999/xlink" xlink:href="zookeys-1071-011-g013.jpg" position="float" orientation="portrait" xlink:type="simple" id="oo_611026.jpg"><uri content-type="original_file" xlink:type="simple">https://binary.pensoft.net/fig/611026</uri></graphic></fig><fig id="F14" position="float" orientation="portrait"><object-id xmlns:xlink="http://www.w3.org/1999/xlink" content-type="doi" xlink:type="simple">10.3897/zookeys.1071.70743.figures96-104</object-id><object-id xmlns:xlink="http://www.w3.org/1999/xlink" content-type="arpha" xlink:type="simple">6C0133CD-0E1A-5968-B810-459ABCF07EEF</object-id><label>Figures 96–104.</label><caption><p>Female of <italic><tp:taxon-name><tp:taxon-name-part taxon-name-part-type="genus" reg="Nemestrinus">Nemestrinus</tp:taxon-name-part><tp:taxon-name-part taxon-name-part-type="species" reg="rufipes">rufipes</tp:taxon-name-part></tp:taxon-name></italic>, head, frontal (<bold>96</bold>), head, dorsal (<bold>97</bold>), head, lateral (<bold>98</bold>), antenna (<bold>99</bold>), wing (<bold>100</bold>) and abdomen (<bold>101</bold>). <bold>102–104</bold> female genitalia: subgenital plate (<bold>102</bold>), genital furca (<bold>103</bold>), and spermathecae (<bold>104</bold>). Abbreviations: ma. median aperture, pl. posterolateral projection, sp. spermatheca, spd. spermathecal duct, ut. uterus, T2. tergite 2, wb. White band.</p></caption><graphic xmlns:xlink="http://www.w3.org/1999/xlink" xlink:href="zookeys-1071-011-g014.jpg" position="float" orientation="portrait" xlink:type="simple" id="oo_611027.jpg"><uri content-type="original_file" xlink:type="simple">https://binary.pensoft.net/fig/611027</uri></graphic></fig></tp:treatment-sec><tp:treatment-sec sec-type="distribution" id="SECID0E14AI"><title>Local distribution.</title><p> Coastal strip, Lower Nile, Upper Nile, Sinai.</p></tp:treatment-sec><tp:treatment-sec sec-type="distribution" id="SECID0E64AI"><title>Geographical distribution.</title><p> Algeria, Egypt, and Syria (<xref ref-type="bibr" rid="B30">Sack 1933</xref>; <xref ref-type="bibr" rid="B3">Bernardi 1973</xref>; <xref ref-type="bibr" rid="B26">Richter 1988</xref>).</p></tp:treatment-sec><tp:treatment-sec sec-type="remarks" id="SECID0EJ5AI"><title>Remarks.</title><p><xref ref-type="bibr" rid="B3">Bernardi (1973)</xref> and <xref ref-type="bibr" rid="B26">Richter (1988)</xref> considered <italic><tp:taxon-name><tp:taxon-name-part taxon-name-part-type="genus" reg="Nemestrinus">N.</tp:taxon-name-part><tp:taxon-name-part taxon-name-part-type="species" reg="rufipes">rufipes</tp:taxon-name-part></tp:taxon-name></italic> and <italic><tp:taxon-name><tp:taxon-name-part taxon-name-part-type="genus" reg="Nemestrinus">N.</tp:taxon-name-part><tp:taxon-name-part taxon-name-part-type="species" reg="ruficornis">ruficornis</tp:taxon-name-part></tp:taxon-name></italic> to be valid species but, in contrast, <xref ref-type="bibr" rid="B16">Lichtwardt (1909)</xref> and <xref ref-type="bibr" rid="B2">Bequaert (1938)</xref> synonymized the two. We agree with this decision based on a comparison of the original description of <italic><tp:taxon-name><tp:taxon-name-part taxon-name-part-type="genus" reg="Nemestrinus">N.</tp:taxon-name-part><tp:taxon-name-part taxon-name-part-type="species" reg="ruficornis">ruficornis</tp:taxon-name-part></tp:taxon-name></italic> (no material was examined) with the male type specimen of <italic><tp:taxon-name><tp:taxon-name-part taxon-name-part-type="genus" reg="Nemestrinus">N.</tp:taxon-name-part><tp:taxon-name-part taxon-name-part-type="species" reg="rufipes">rufipes</tp:taxon-name-part></tp:taxon-name></italic> (Fig. <xref ref-type="fig" rid="F2">2</xref>) and the female type specimen of <italic><tp:taxon-name><tp:taxon-name-part taxon-name-part-type="genus" reg="Nemestrinus">N.</tp:taxon-name-part><tp:taxon-name-part taxon-name-part-type="species" reg="lateralis">lateralis</tp:taxon-name-part></tp:taxon-name></italic> (Fig. <xref ref-type="fig" rid="F3">3</xref>), both in <abbrev xmlns:xlink="http://www.w3.org/1999/xlink" content-type="institution" xlink:title="Museum für Naturkunde, Germany, Berlin" id="ABBRID0E5ABI" xlink:type="simple">ZMHB</abbrev>, in addition to both sexes of many old Egyptian specimens of <italic><tp:taxon-name><tp:taxon-name-part taxon-name-part-type="genus" reg="Nemestrinus">N.</tp:taxon-name-part><tp:taxon-name-part taxon-name-part-type="species" reg="rufipes">rufipes</tp:taxon-name-part></tp:taxon-name></italic>. Thus, we confirm that <italic><tp:taxon-name><tp:taxon-name-part taxon-name-part-type="genus" reg="Nemestrinus">N.</tp:taxon-name-part><tp:taxon-name-part taxon-name-part-type="species" reg="rufipes">rufipes</tp:taxon-name-part></tp:taxon-name></italic> and <italic><tp:taxon-name><tp:taxon-name-part taxon-name-part-type="genus" reg="Nemestrinus">N.</tp:taxon-name-part><tp:taxon-name-part taxon-name-part-type="species" reg="ruficornis">ruficornis</tp:taxon-name-part></tp:taxon-name></italic> are conspecific and the first is the valid name, and <italic><tp:taxon-name><tp:taxon-name-part taxon-name-part-type="genus" reg="Nemestrinus">Nemestrinus</tp:taxon-name-part><tp:taxon-name-part taxon-name-part-type="species" reg="ruficornis">ruficornis</tp:taxon-name-part></tp:taxon-name></italic> is here synonymized with <italic><tp:taxon-name><tp:taxon-name-part taxon-name-part-type="genus" reg="Nemestrinus">N.</tp:taxon-name-part><tp:taxon-name-part taxon-name-part-type="species" reg="rufipes">rufipes</tp:taxon-name-part></tp:taxon-name></italic>.</p></tp:treatment-sec><tp:treatment-sec sec-type="List of doubtful species" id="SECID0E1CBI"><title>List of doubtful species.</title><p>In the present study, three species are treated as doubtful and are excluded from the list of Egyptian <tp:taxon-name><tp:taxon-name-part taxon-name-part-type="family">Nemestrinidae</tp:taxon-name-part></tp:taxon-name>: <italic><tp:taxon-name><tp:taxon-name-part taxon-name-part-type="genus" reg="Nemestrinus">Nemestrinus</tp:taxon-name-part><tp:taxon-name-part taxon-name-part-type="species" reg="caucasicus">caucasicus</tp:taxon-name-part></tp:taxon-name></italic>, <italic><tp:taxon-name><tp:taxon-name-part taxon-name-part-type="genus" reg="Nemestrinus">Nemestrinus</tp:taxon-name-part><tp:taxon-name-part taxon-name-part-type="species" reg="pallipes">pallipes</tp:taxon-name-part></tp:taxon-name></italic>, and <italic><tp:taxon-name><tp:taxon-name-part taxon-name-part-type="genus" reg="Nemestrinus">Nemestrinus</tp:taxon-name-part><tp:taxon-name-part taxon-name-part-type="species" reg="persicus">persicus</tp:taxon-name-part></tp:taxon-name></italic>.</p></tp:treatment-sec><tp:treatment-sec><!--Section generated to contain objects referenced in tp:taxon-treatment.--><fig id="F1" position="float" orientation="portrait"><object-id xmlns:xlink="http://www.w3.org/1999/xlink" content-type="doi" xlink:type="simple">10.3897/zookeys.1071.70743.figure1</object-id><object-id xmlns:xlink="http://www.w3.org/1999/xlink" content-type="arpha" xlink:type="simple">48A06A95-4DCF-504D-B867-46A28077DD2E</object-id><label>Figure 1.</label><caption><p><italic><tp:taxon-name><tp:taxon-name-part taxon-name-part-type="genus" reg="Nemestrinus">Nemestrinus</tp:taxon-name-part><tp:taxon-name-part taxon-name-part-type="species" reg="aegyptiacus">aegyptiacus</tp:taxon-name-part></tp:taxon-name></italic>, female syntype <bold>A</bold> dorsal view <bold>B</bold> lateral view <bold>C</bold> frontal view <bold>D</bold> ventral view <bold>E</bold> labels (Zmhb).</p></caption><graphic xmlns:xlink="http://www.w3.org/1999/xlink" xlink:href="zookeys-1071-011-g001.jpg" position="float" orientation="portrait" xlink:type="simple" id="oo_611014.jpg"><uri content-type="original_file" xlink:type="simple">https://binary.pensoft.net/fig/611014</uri></graphic></fig><fig id="F2" position="float" orientation="portrait"><object-id xmlns:xlink="http://www.w3.org/1999/xlink" content-type="doi" xlink:type="simple">10.3897/zookeys.1071.70743.figure2</object-id><object-id xmlns:xlink="http://www.w3.org/1999/xlink" content-type="arpha" xlink:type="simple">21513649-10AE-5260-BCCB-BCC129E65E4C</object-id><label>Figure 2.</label><caption><p><italic><tp:taxon-name><tp:taxon-name-part taxon-name-part-type="genus" reg="Nemestrinus">Nemestrinus</tp:taxon-name-part><tp:taxon-name-part taxon-name-part-type="species" reg="rufipes">rufipes</tp:taxon-name-part></tp:taxon-name></italic>, male type <bold>A</bold> dorsal view <bold>B</bold> lateral view <bold>C</bold> frontal view <bold>D</bold> ventral view <bold>E</bold> labels (Zmhb).</p></caption><graphic xmlns:xlink="http://www.w3.org/1999/xlink" xlink:href="zookeys-1071-011-g002.jpg" position="float" orientation="portrait" xlink:type="simple" id="oo_611015.jpg"><uri content-type="original_file" xlink:type="simple">https://binary.pensoft.net/fig/611015</uri></graphic></fig><fig id="F3" position="float" orientation="portrait"><object-id xmlns:xlink="http://www.w3.org/1999/xlink" content-type="doi" xlink:type="simple">10.3897/zookeys.1071.70743.figure3</object-id><object-id xmlns:xlink="http://www.w3.org/1999/xlink" content-type="arpha" xlink:type="simple">A49AAA76-B962-5FF0-B797-A0E6B6C5BD31</object-id><label>Figure 3.</label><caption><p><italic><tp:taxon-name><tp:taxon-name-part taxon-name-part-type="genus" reg="Nemestrinus">Nemestrinus</tp:taxon-name-part><tp:taxon-name-part taxon-name-part-type="species" reg="lateralis">lateralis</tp:taxon-name-part></tp:taxon-name></italic> (synonym), female syntype <bold>A</bold> dorsal view <bold>B</bold> lateral view <bold>C</bold> frontal view <bold>D</bold> Ventral View <bold>E</bold> Labels.</p></caption><graphic xmlns:xlink="http://www.w3.org/1999/xlink" xlink:href="zookeys-1071-011-g003.jpg" position="float" orientation="portrait" xlink:type="simple" id="oo_611016.jpg"><uri content-type="original_file" xlink:type="simple">https://binary.pensoft.net/fig/611016</uri></graphic></fig></tp:treatment-sec><ref-list><ref id="B30"><mixed-citation xmlns:xlink="http://www.w3.org/1999/xlink" xlink:type="simple"><person-group><name name-style="western"><surname>Sack</surname><given-names>P</given-names></name></person-group> (<year>1933</year>) <article-title>Die Fliegen der palaearktischen Region, <tp:taxon-name><tp:taxon-name-part taxon-name-part-type="family">Nemestrinidae</tp:taxon-name-part></tp:taxon-name>.</article-title> In: <person-group><name name-style="western"><surname>Lindner</surname><given-names>E</given-names></name></person-group> (<role>Ed.</role>) <issue-title>Stuttgart.</issue-title><source>Vol. 4 (22)</source>, <fpage>1</fpage>–<lpage>42</lpage>.</mixed-citation></ref><ref id="B3"><mixed-citation xmlns:xlink="http://www.w3.org/1999/xlink" xlink:type="simple"><person-group><name name-style="western"><surname>Bernardi</surname><given-names>N</given-names></name></person-group> (<year>1973</year>) <article-title>The genera of the Family <tp:taxon-name><tp:taxon-name-part taxon-name-part-type="family">Nemestrinidae</tp:taxon-name-part></tp:taxon-name> (<tp:taxon-name><tp:taxon-name-part taxon-name-part-type="order">Diptera</tp:taxon-name-part></tp:taxon-name>: <tp:taxon-name><tp:taxon-name-part taxon-name-part-type="suborder">Brachycera</tp:taxon-name-part></tp:taxon-name>).</article-title><source>Arquivos de Zoologia</source><volume>24</volume>(<issue>4</issue>): <fpage>211</fpage>–<lpage>318</lpage>. <ext-link xlink:type="simple" ext-link-type="doi" xlink:href="10.11606/issn.2176-7793.v24i4p211-318">https://doi.org/10.11606/issn.2176-7793.v24i4p211-318</ext-link></mixed-citation></ref><ref id="B26"><mixed-citation xmlns:xlink="http://www.w3.org/1999/xlink" xlink:type="simple"><person-group><name name-style="western"><surname>Richter</surname><given-names>VA</given-names></name></person-group> (<year>1988</year>) <article-title>Family <tp:taxon-name><tp:taxon-name-part taxon-name-part-type="family">Nemestrinidae</tp:taxon-name-part></tp:taxon-name>.</article-title> In: <person-group><name name-style="western"><surname>Soós</surname><given-names>Á</given-names></name></person-group>. <issue-title>&amp; Papp, L. (eds.</issue-title><source>), Catalogue of Palaearctic <tp:taxon-name><tp:taxon-name-part taxon-name-part-type="order">Diptera</tp:taxon-name-part></tp:taxon-name></source><volume>5</volume>: <fpage>171</fpage>–<lpage>181</lpage>.</mixed-citation></ref><ref id="B16"><mixed-citation xmlns:xlink="http://www.w3.org/1999/xlink" xlink:type="simple"><person-group><name name-style="western"><surname>Lichtwardt</surname><given-names>B</given-names></name></person-group> (<year>1909</year>) <article-title>Beitrag zur Kenntniss der Nemestriniden.</article-title><source>Deutsche entomologische Zeitschrift</source><volume>1</volume>: <fpage>113</fpage>–<lpage>127</lpage>. <ext-link xlink:type="simple" ext-link-type="doi" xlink:href="10.1002/mmnd.48019090117">https://doi.org/10.1002/mmnd.48019090117</ext-link></mixed-citation></ref><ref id="B2"><mixed-citation xmlns:xlink="http://www.w3.org/1999/xlink" xlink:type="simple"><person-group><name name-style="western"><surname>Bequaert</surname><given-names>J</given-names></name></person-group> (<year>1938</year>) <article-title>Sur quelques Nemestrinides palaearctiques, particulièrement d l’Iran.</article-title><source>Annales de la Société entomologique de Belgique</source><volume>78</volume>: <fpage>292</fpage>–<lpage>310</lpage>.</mixed-citation></ref></ref-list></tp:taxon-treatment>
